# Supplementary material for: The resistomes of Mycobacteroides abscessus complex and their possible acquisition from horizontal gene transfer
Source: BMC Genomics. 2022 Oct 20;23:715. doi: 10.1186/s12864-022-08941-7 (PMC9583574; doi:10.1186/s12864-022-08941-7)
Supplement: Supplementary file 1 — Additional file 1: Table S1.General Information on MABC Genomes. Table S2. Amount of Antibiotic Resistance Proteins (ARPs) Detected in MABCper Antibiotic Classes. Table S3.Distribution of Antibiotic Resistance Proteins (ARPs) Associated withResistance to Multiple Antibiotic Classes. Table S4. Distribution ofAntibiotic Resistance Proteins (ARPs) Associated with Beta-lactam Resistance. TableS5. Distribution ofAntibiotic Resistance Proteins (ARPs) Associated with AminoglycosideResistance. Table S6. Distribution of Antibiotic Resistance Proteins(ARPs) Associated with Glycopeptide Resistance. Table S7. Distributionof Antibiotic Resistance Proteins (ARPs) Associated with TetracyclineResistance. Table S8. Distribution of Antibiotic Resistance Proteins(ARPs) Associated with Phenicol Resistance. Table S9. Distribution ofAntibiotic Resistance Proteins (ARPs) Associated with FluoroquinoloneResistance. Table S10. Distributionof Antibiotic Resistance Proteins (ARPs) Associated with Resistance to OtherAntibiotic Classes. Table S11. Detailed Information on Test ofRecombination. Table S12. List of Antibiotic Resistance Proteins (ARPs)that Underwent Selection. Table S13. Distribution of AntibioticResistance Proteins (ARPs) Pseudogene in MABC. Table S14. List ofAntibiotic Resistance Proteins (ARPs) with Homologs in ACLAME. [file 12864_2022_8941_MOESM1_ESM.xlsx]

## Sheet: Table S1
Table S1. General Information on MABC Genomes
No.	Accession No.	Strain	Status	Genome Size (Mbp)	GC Content (%)	Total No. of Genes Predicted
1	GCF_000069185	-	Complete	5.1	64.1	4948
2	GCF_000231155	47J26	Draft	4.9	64.2	4780
3	GCF_000239035	BD	Draft	5	64.1	4908
4	GCF_000239055	CCUG 48898	Draft	5	64.1	4850
5	GCF_000270565	3A-0930-R	Draft	5.3	64.1	5237
6	GCF_000270585	3A-0122-S	Draft	5.2	64.1	5168
7	GCF_000270605	6G-0728-R	Draft	5.3	64.1	5255
8	GCF_000270625	4S-0116-S	Draft	4.8	64.2	4711
9	GCF_000270645	6G-0212	Draft	5.1	64.1	5026
10	GCF_000270665	CCUG 48898	Draft	5.2	64.1	5038
11	GCF_000270685	4S-0116-R	Draft	4.8	64.2	4710
12	GCF_000270705	3A-0731	Draft	5.4	64.1	5335
13	GCF_000270725	3A-0930-S	Draft	5.2	64.1	5214
14	GCF_000270745	4S-0206	Draft	4.8	64.2	4721
15	GCF_000270765	2B-0307	Draft	4.8	64.2	4692
16	GCF_000270785	2B-0912-S	Draft	4.8	64.2	4693
17	GCF_000270805	2B-0912-R	Draft	4.8	64.2	4693
18	GCF_000270825	3A-0119-R	Draft	5.3	64.1	5246
19	GCF_000270845	3A-0122-R	Draft	5.2	64.1	5182
20	GCF_000270865	6G-0125-S	Draft	5.3	64.1	5244
21	GCF_000270885	1S-153-0915	Draft	4.9	64.2	4787
22	GCF_000270905	2B-0626	Draft	4.8	64.2	4685
23	GCF_000270925	2B-1231	Draft	4.8	64.2	4691
24	GCF_000270945	2B-0107	Draft	4.8	64.2	4690
25	GCF_000270965	5S-0921	Draft	5.3	64	5188
26	GCF_000270985	6G-0125-R	Draft	5.1	64.1	5018
27	GCF_000271005	5S-0817	Draft	5.2	64	5187
28	GCF_000271025	5S-1212	Draft	5.2	64	5172
29	GCF_000271045	5S-1215	Draft	5.2	64	5139
30	GCF_000271065	5S-0422	Draft	5.3	64	5264
31	GCF_000271085	5S-0708	Draft	5.3	64	5183
32	GCF_000271105	3A-0810-R	Draft	5.3	64.1	5254
33	GCF_000271125	4S-0303	Draft	4.9	64.2	4715
34	GCF_000271145	6G-1108	Draft	5.3	64.1	5259
35	GCF_000271165	1S-151-0930	Draft	4.9	64.3	4785
36	GCF_000271185	6G-0728-S	Draft	5.3	64.1	5251
37	GCF_000271205	5S-0304	Draft	5.3	64	5180
38	GCF_000271225	5S-0421	Draft	5.2	64	5173
39	GCF_000271245	4S-0726-RA	Draft	4.8	64.2	4714
40	GCF_000271265	4S-0726-RB	Draft	4.9	64.2	4717
41	GCF_000271285	1S-152-0914	Draft	4.9	64.3	4783
42	GCF_000277775	GO 06	Complete	4.7	64.3	4556
43	GCF_000308015	1S-154-0310	Draft	4.9	64.3	4781
44	GCF_000332605	9808	Draft	5.2	64	5134
45	GCF_000333695	CF	Draft	5	64	4840
46	GCF_000363915	INCQS 00594	Draft	4.9	64.2	4891
47	GCF_000418575	CRM-0020	Draft	4.8	64.3	4754
48	GCF_000443145	V06705	Draft	5.3	64	5187
49	GCF_000445035	50594	Complete	5.3	64.2	5252
50	GCF_000497265	JCM 15300	Complete	5	64.1	4856
51	GCF_000523735	MAB_082312_2272	Draft	4.9	64.2	4794
52	GCF_000523915	MAB_091912_2455	Draft	4.8	64.2	4705
53	GCF_000523935	MAB_110811_2726	Draft	5.3	64	5270
54	GCF_000523955	MAB_110811_1470	Draft	4.8	64.2	4738
55	GCF_000524075	103	Draft	5.3	64.1	5257
56	GCF_000611915	Z58	Draft	4.8	64.1	4733
57	GCF_000611935	Z61	Draft	4.7	64.3	4598
58	GCF_000758225	MM1513	Complete	4.5	64.5	4380
59	GCF_000758385	103	Complete	5.1	64.1	4905
60	GCF_000758405	MA 1948	Complete	5.1	64.1	4929
61	GCF_000770125	MC1518	Complete	5	64.1	4913
62	GCF_000770175	DJO-44274	Complete	4.7	64.3	4551
63	GCF_000770215	4529	Complete	4.7	64.3	4558
64	GCF_001050395	UC22	Complete	5.3	64	5148
65	GCF_001187745	UC95	Draft	5.3	64.2	5275
66	GCF_001212805	PAP042	Draft	5.2	64.2	5079
67	GCF_001212825	PAP018	Draft	4.8	64.1	4730
68	GCF_001212845	PAP002	Draft	5.3	64	5140
69	GCF_001212865	PAP029	Draft	5.2	64.2	5071
70	GCF_001212885	PAP060	Draft	5.2	64.2	5075
71	GCF_001212905	PAP013	Draft	4.9	64.1	4767
72	GCF_001212945	PAP097	Draft	4.8	64.2	4728
73	GCF_001212965	PAP023	Draft	5.2	64.1	5119
74	GCF_001212985	PAP010	Draft	5.3	64	5138
75	GCF_001213005	PAP003	Draft	5.9	61.5	6173
76	GCF_001213025	PAP043	Draft	5	64.3	4850
77	GCF_001213065	PAP009	Draft	4.8	64.2	4732
78	GCF_001213125	PAP017	Draft	4.8	64.2	4727
79	GCF_001213145	PAP034	Draft	4.8	64.1	4730
80	GCF_001213165	PAP022	Draft	5.3	64	5137
81	GCF_001213185	PAP006	Draft	4.9	64.1	4802
82	GCF_001213205	PAP001	Draft	5.3	64.1	5135
83	GCF_001213225	PAP040	Draft	5.4	64	5298
84	GCF_001213245	PAP027	Draft	4.8	64.1	4735
85	GCF_001213285	PAP069	Draft	5.2	64	5117
86	GCF_001213305	PAP015	Draft	4.9	64.1	4781
87	GCF_001213325	PAP024	Draft	4.9	64.2	4752
88	GCF_001213365	PAP095	Draft	5.2	64.1	5126
89	GCF_001213385	PAP012	Draft	5.3	64.2	5250
90	GCF_001213405	PAP039	Draft	5.2	64.1	5115
91	GCF_001213425	PAP058	Draft	5.2	64.1	5131
92	GCF_001213445	PAP038	Draft	4.9	64.1	4712
93	GCF_001213465	PAP050	Draft	4.9	64.1	4750
94	GCF_001213505	PAP047	Draft	5.2	64.2	5080
95	GCF_001213545	PAP016	Draft	4.8	64.1	4731
96	GCF_001213565	PAP004	Draft	5.1	64.2	4964
97	GCF_001213585	PAP037	Draft	4.8	64.1	4729
98	GCF_001213605	PAP036	Draft	5.5	64.1	5409
99	GCF_001213625	PAP048	Draft	5.1	64.1	5118
100	GCF_001213665	PAP033	Draft	4.9	64.1	4707
101	GCF_001213685	PAP032	Draft	5.3	64.2	5256
102	GCF_001213705	PAP067	Draft	5.2	64	5108
103	GCF_001213725	PAP011	Draft	5.2	64.2	5073
104	GCF_001213745	PAP041	Draft	5.5	64.1	5400
105	GCF_001213765	PAP031	Draft	4.9	64.1	4780
106	GCF_001213785	PAP068	Draft	5.2	64	5107
107	GCF_001213805	PAP025	Draft	4.9	64.1	4776
108	GCF_001213825	PAP020	Draft	5.3	64.1	5134
109	GCF_001213845	PAP044	Draft	4.9	64.1	4709
110	GCF_001213865	PAP045	Draft	4.8	64.1	4741
111	GCF_001213885	PAP062	Draft	5.3	64.2	5215
112	GCF_001213905	PAP028	Draft	4.8	64.1	4743
113	GCF_001213945	PAP008	Draft	5.3	64.2	5218
114	GCF_001213965	PAP030	Draft	5.2	64.2	5075
115	GCF_001213985	PAP014	Draft	4.9	64.1	4769
116	GCF_001214005	PAP059	Draft	5.2	64.1	5123
117	GCF_001214025	PAP007	Draft	4.9	64.1	4744
118	GCF_001214045	PAP064	Draft	4.9	64.1	4716
119	GCF_001214065	PAP063	Draft	4.8	64.1	4704
120	GCF_001214085	PAP046	Draft	5.2	64.2	5070
121	GCF_001214105	PAP065	Draft	4.8	64.1	4706
122	GCF_001214125	PAP026	Draft	4.8	64.1	4734
123	GCF_001214145	PAP070	Draft	5	64.3	4860
124	GCF_001214165	PAP049	Draft	5.1	64.1	5123
125	GCF_001214185	PAP019	Draft	5.2	64.2	5073
126	GCF_001214205	PAP052	Draft	4.8	64.2	4720
127	GCF_001214225	PAP160	Draft	4.8	64.1	4729
128	GCF_001214245	PAP165	Draft	6.3	63.9	7223
129	GCF_001214265	PAP125	Draft	5.2	64.1	5129
130	GCF_001214285	PAP091	Draft	5.2	64.1	5127
131	GCF_001214305	PAP092	Draft	5.2	64.1	5122
132	GCF_001214345	PAP143	Draft	5.2	64.1	5112
133	GCF_001214405	PAP093	Draft	5.3	63.3	5279
134	GCF_001214445	PAP110	Draft	4.8	64.2	4728
135	GCF_001214465	PAP084	Draft	5.2	64.1	5125
136	GCF_001214505	PAP124	Draft	5.2	64.1	5120
137	GCF_001214525	PAP116	Draft	5.2	64.1	5138
138	GCF_001214565	PAP051	Draft	4.8	64.2	4731
139	GCF_001214585	PAP133	Draft	5.2	64.2	5079
140	GCF_001214605	PAP171	Draft	4.9	64.1	4840
141	GCF_001214625	PAP085	Draft	5.1	64.2	4903
142	GCF_001214645	PAP072	Draft	5.2	64.1	5115
143	GCF_001214665	PAP122	Draft	4.8	64.2	4733
144	GCF_001214685	PAP141	Draft	5.2	64.1	5117
145	GCF_001214725	PAP078	Draft	5.2	64.1	5125
146	GCF_001214805	PAP145	Draft	5.2	64.1	5120
147	GCF_001214825	PAP119	Draft	5.2	64.1	5130
148	GCF_001214845	PAP128	Draft	5.2	64.1	5130
149	GCF_001214885	PAP094	Draft	5.3	64	5339
150	GCF_001214925	PAP161	Draft	5.2	64.2	5129
151	GCF_001214945	PAP149	Draft	5.2	64.1	5245
152	GCF_001214985	PAP071	Draft	5.4	64	5355
153	GCF_001215005	PAP102	Draft	5.2	64.2	5080
154	GCF_001215025	PAP123	Draft	5.2	64.1	5109
155	GCF_001215045	PAP077	Draft	5.3	64	5137
156	GCF_001215065	PAP089	Draft	4.9	64.1	4757
157	GCF_001215165	PAP140	Draft	5.3	64	5157
158	GCF_001215205	PAP135	Draft	4.8	64.2	4714
159	GCF_001215225	PAP150	Draft	5.2	64.1	5164
160	GCF_001215245	PAP055	Draft	5.2	64.1	5133
161	GCF_001215265	PAP132	Draft	5.2	64.2	5082
162	GCF_001215285	PAP109	Draft	5.2	64.1	5133
163	GCF_001215305	PAP126	Draft	5.2	64.1	5137
164	GCF_001215325	PAP080	Draft	5.2	64.1	5118
165	GCF_001215345	PAP100	Draft	5.2	64.1	5141
166	GCF_001215385	PAP082	Draft	5.4	64	5303
167	GCF_001215445	PAP075	Draft	5.2	64.2	5036
168	GCF_001215465	PAP131	Draft	4.8	64.1	4704
169	GCF_001215485	PAP057	Draft	5.1	64.1	5117
170	GCF_001215565	PAP106	Draft	5.4	64.2	5375
171	GCF_001215605	PAP146	Draft	5.2	64.1	5234
172	GCF_001215625	PAP054	Draft	5.2	64.2	5078
173	GCF_001215645	PAP086	Draft	5.2	64.1	5114
174	GCF_001215705	PAP154	Draft	4.8	64.2	4846
175	GCF_001215745	PAP157	Draft	4.8	64.1	4814
176	GCF_001215845	PAP076	Draft	5.5	64.1	5405
177	GCF_001215905	PAP096	Draft	5.2	64.1	5113
178	GCF_001215945	PAP170	Draft	5.5	64.1	5499
179	GCF_001215965	PAP115	Draft	5.5	64.1	5408
180	GCF_001216005	PAP087	Draft	5.2	64.1	5111
181	GCF_001216025	PAP099	Draft	5	64.2	4906
182	GCF_001216045	PAP137	Draft	5.2	64.1	5117
183	GCF_001216065	PAP138	Draft	5.3	64	5154
184	GCF_001216145	PAP113	Draft	5.3	64.2	5205
185	GCF_001216165	PAP117	Draft	5	64.1	4878
186	GCF_001216185	PAP101	Draft	4.8	64.2	4734
187	GCF_001216225	PAP103	Draft	5.2	64.1	5131
188	GCF_001216245	PAP148	Draft	5.2	64.1	5203
189	GCF_001216265	PAP142	Draft	4.9	64.1	4776
190	GCF_001216305	PAP083	Draft	5.2	64	5102
191	GCF_001216365	PAP108	Draft	5.2	64.1	5121
192	GCF_001216405	PAP111	Draft	5.2	64.1	5126
193	GCF_001216525	PAP164	Draft	5.2	64.1	5241
194	GCF_001216625	PAP104	Draft	5.2	64.1	5143
195	GCF_001216665	PAP107	Draft	5.2	64.1	5117
196	GCF_001216685	PAP159	Draft	5.2	64.1	5163
197	GCF_001216725	PAP118	Draft	5.2	64.1	5146
198	GCF_001216745	PAP166	Draft	5.8	63.7	6331
199	GCF_001216805	PAP136	Draft	5.2	64.1	5116
200	GCF_001216825	PAP073	Draft	5.2	64.1	5122
201	GCF_001216865	PAP112	Draft	5.2	64.1	5131
202	GCF_001216885	PAP121	Draft	4.8	64.2	4730
203	GCF_001216905	PAP120	Draft	4.8	64.2	4735
204	GCF_001216925	PAP088	Draft	5.3	64.1	5325
205	GCF_001216965	PAP139	Draft	4.8	64.1	4720
206	GCF_001217065	PAP158	Draft	4.9	64.2	4827
207	GCF_001217105	PAP144	Draft	5.2	64.1	5121
208	GCF_001217125	PAP090	Draft	5	64.2	4802
209	GCF_001217145	PAP079	Draft	5.3	64.2	5215
210	GCF_001217165	PAP074	Draft	5.2	64.1	5117
211	GCF_001217185	PAP163	Draft	5.2	64.2	5146
212	GCF_001217225	PAP081	Draft	5.2	64.1	5118
213	GCF_001217285	PAP114	Draft	5.2	64.1	5137
214	GCF_001217325	PAP129	Draft	4.8	64.2	4746
215	GCF_001217365	PAP098	Draft	4.8	64.2	4738
216	GCF_001217405	PAP105	Draft	5.2	64.1	5121
217	GCF_001217465	PAP134	Draft	4.8	64.2	4729
218	GCF_001217485	PAP147	Draft	5.1	64.1	5121
219	GCF_001217525	PAP130	Draft	5.2	64.2	5076
220	GCF_001350895	PAP127	Draft	5.3	64.2	5187
221	GCF_001430775	NOV0213	Complete	5.2	64.2	5156
222	GCF_001606195	FLAC003	Complete	4.8	64.1	4657
223	GCF_001606215	FLAC004	Complete	5.2	64.1	5235
224	GCF_001606235	FLAC005	Complete	4.9	64.3	4714
225	GCF_001606255	FLAC007	Complete	5.1	64.1	4996
226	GCF_001606275	FLAC008	Complete	5.2	64.1	5123
227	GCF_001606295	FLAC013	Complete	5.1	64.1	4919
228	GCF_001606315	FLAC029	Complete	5.2	64.2	5073
229	GCF_001606335	FLAC031	Complete	5.1	64.3	5001
230	GCF_001610615	FLAC045	Complete	5.2	64.1	5217
231	GCF_001610635	FLAC048	Complete	4.9	64.2	4802
232	GCF_001610655	FLAC049	Complete	4.8	64.2	4641
233	GCF_001610675	FLAC054	Complete	5.3	64	5285
234	GCF_001677095	FLAC006	Complete	4.9	64.2	4760
235	GCF_001677155	FLAC028	Complete	5.2	64.2	5070
236	GCF_001677175	FLAC030	Complete	4.9	64.2	4762
237	GCF_001677195	FLAC046	Complete	5.2	64.2	5099
238	GCF_001677215	FLAC055	Complete	5.3	64	5286
239	GCF_001792615	CIP 108541	Draft	5	64.1	4889
240	GCF_001792625	CIP 108297	Draft	4.9	64.1	4818
241	GCF_001792635	23	Draft	4.8	64.1	4946
242	GCF_001792645	137	Draft	4.9	64.2	4913
243	GCF_001942505	ATCC 19977	Draft	5.1	64.1	4974
244	GCF_001942565	06_0524	Draft	5.3	64.2	5159
245	GCF_002013835	BD	Draft	5	64.1	4911
246	GCF_002072635	Bamboo	Draft	5.1	64.2	4971
247	GCF_002086375	CCUG 48898	Draft	5	64.1	4838
248	GCF_002086525	CIP108541	Draft	5.1	64.1	4923
249	GCF_002140035	FLAC047	Complete	4.9	64.2	4777
250	GCF_002142755	FLAC052	Draft	4.8	64.2	4666
251	GCF_002142765	FLAC078	Draft	4.9	64.2	4730
252	GCF_002142775	FLAC053	Draft	5.2	64.2	5071
253	GCF_002142785	FLAC051	Draft	5	64.1	4902
254	GCF_002142835	FLAC050	Draft	5.1	64.1	5019
255	GCF_002142845	FLAC015	Draft	5.2	64.1	5177
256	GCF_002142855	FLAC040	Draft	4.9	64.2	4730
257	GCF_002142865	FLAC014	Draft	5.2	64.2	5134
258	GCF_002142915	FLAC012	Draft	5	64.2	4831
259	GCF_002799625	A70	Draft	4.8	64.3	4663
260	GCF_002799645	A63	Draft	4.9	64.2	4805
261	GCF_002799655	A428	Draft	4.9	64.2	4752
262	GCF_002799685	A399	Draft	5	64.2	4921
263	GCF_002799695	A39	Draft	4.9	64.2	4823
264	GCF_002799715	A484	Draft	4.7	64.2	4609
265	GCF_002799725	A425	Draft	5	64.2	4954
266	GCF_002799765	A365	Draft	4.8	64.2	4710
267	GCF_002799775	A295	Draft	4.9	64.3	4794
268	GCF_002799795	A47	Draft	4.9	64.2	4827
269	GCF_002799805	A323	Draft	4.8	64.2	4710
270	GCF_002799845	A267	Draft	4.9	64.2	4800
271	GCF_002799855	A247	Draft	4.8	64.3	4611
272	GCF_002799875	A228	Draft	4.9	64.3	4764
273	GCF_002799905	A222	Draft	4.9	64.2	4795
274	GCF_002799915	a205	Draft	4.8	64.2	4663
275	GCF_002799945	A186	Draft	5	64.1	4947
276	GCF_002799965	A173	Draft	4.9	64.2	4827
277	GCF_002799985	5601	Draft	4.7	64.3	4540
278	GCF_002799995	5620	Draft	4.9	64.2	4828
279	GCF_002800025	4070	Draft	4.8	64.3	4710
280	GCF_002800045	3742	Draft	4.9	64.2	4826
281	GCF_002800055	3166	Draft	5	64.1	4995
282	GCF_002800065	3377	Draft	4.9	64.2	4759
283	GCF_002800085	287	Draft	4.7	64.3	4603
284	GCF_002800125	260	Draft	4.8	64.3	4629
285	GCF_002800135	183	Draft	5	64.1	4859
286	GCF_002800155	111	Draft	5.1	64.1	5065
287	GCF_002800165	A8	Draft	5.1	64.2	4924
288	GCF_002800205	A330	Draft	5.1	64.2	4943
289	GCF_002800225	A297	Draft	5.1	64.2	5006
290	GCF_002800235	A183	Draft	5	64.2	4849
291	GCF_002800255	A69	Draft	5	64.3	4827
292	GCF_002800275	6382	Draft	5	64.2	4845
293	GCF_002800305	3374	Draft	5	64.3	4889
294	GCF_002800315	3476	Draft	5.2	64.1	5111
295	GCF_002800345	2272	Draft	5.2	64.2	5077
296	GCF_002800365	280	Draft	4.9	64.2	4795
297	GCF_002800385	21	Draft	5	64.2	4835
298	GCF_002800405	A467	Draft	5.1	64.1	5019
299	GCF_002800415	A377	Draft	4.9	64.2	4812
300	GCF_002800445	A350	Draft	5.3	64.2	5227
301	GCF_002800465	A312	Draft	5.2	64.2	5102
302	GCF_002800485	A311	Draft	4.9	64.2	4804
303	GCF_002800495	A266	Draft	5.2	64.2	5183
304	GCF_002800525	A249	Draft	5.2	64.1	5119
305	GCF_002800545	A243	Draft	5.2	64.2	5143
306	GCF_002800555	A206	Draft	4.9	64.2	4732
307	GCF_002800585	A197	Draft	4.9	64.2	4750
308	GCF_002800605	A175	Draft	5	64.2	4875
309	GCF_002800615	A73	Draft	5.1	64.1	4975
310	GCF_002800625	A51	Draft	5.2	64.2	5146
311	GCF_002800665	A38	Draft	5.2	64.2	5093
312	GCF_002800685	2940	Draft	5	64.1	4874
313	GCF_002800705	2022	Draft	5.3	64.2	5214
314	GCF_002800715	216	Draft	5.3	64.2	5197
315	GCF_002800725	227	Draft	5	64.1	4903
316	GCF_002800765	113	Draft	5.1	64.1	4922
317	GCF_002800775	86	Draft	5.2	64.1	5129
318	GCF_002800805	A182	Draft	4.9	64.3	4674
319	GCF_002800815	4886	Draft	4.9	64.2	4765
320	GCF_002800845	4883	Draft	4.9	64.2	4771
321	GCF_002800855	244	Draft	5.2	64.1	5130
322	GCF_002800875	A213	Draft	5.1	64.1	4898
323	GCF_002800885	6094	Draft	4.9	64.2	4758
324	GCF_002800925	3478	Draft	5.1	64	5017
325	GCF_002800945	220	Draft	5.4	63.8	5305
326	GCF_002800955	234	Draft	5	64.2	4845
327	GCF_002800965	27	Draft	5	64.1	4867
328	GCF_002801005	A176	Draft	5.3	64	5237
329	GCF_002801015	A25	Draft	4.8	64.2	4631
330	GCF_002801025	A324	Draft	5.4	66.6	5066
331	GCF_002801065	A317	Draft	5	64.2	4874
332	GCF_002801085	A305	Draft	5.2	64.1	5027
333	GCF_002801095	A274	Draft	5.1	64.1	4924
334	GCF_002801105	A232	Draft	5	64	4891
335	GCF_002801115	A215	Draft	4.8	64.2	4692
336	GCF_002801165	215	Draft	4.8	64.2	4684
337	GCF_002801175	3820	Draft	5.2	64.1	5115
338	GCF_002801205	3998	Draft	5.3	64	5262
339	GCF_002801215	213	Draft	5.1	64.1	4963
340	GCF_002801245	129	Draft	5	64.2	4839
341	GCF_002801255	A54	Draft	4.9	64.1	4763
342	GCF_002801265	5589	Draft	4.9	64.2	4761
343	GCF_002801275	5295	Draft	4.9	64.1	4762
344	GCF_002801325	205	Draft	4.9	64	4769
345	GCF_002801345	3384	Draft	5.3	64	5161
346	GCF_002801355	3617	Draft	5	64	4780
347	GCF_002801365	5465	Draft	4.6	64.3	4457
348	GCF_002801405	57	Draft	5	64.1	4956
349	GCF_002801425	A315	Draft	4.9	64.2	4760
350	GCF_002801435	A218	Draft	4.8	64.2	4618
351	GCF_002801465	A229	Draft	5.2	67.2	4940
352	GCF_002801485	5681	Draft	5.1	63.9	4946
353	GCF_002801495	1557	Draft	5	64.1	4801
354	GCF_002801525	123	Draft	5	64.1	4827
355	GCF_002801535	28	Draft	5.1	64.1	4937
356	GCF_002801565	14	Draft	4.7	64.3	4585
357	GCF_002801575	A244	Draft	5.1	64	4925
358	GCF_002801585	A378	Draft	4.9	64.1	4761
359	GCF_002801605	6010	Draft	5.1	64	4866
360	GCF_002801645	3739	Draft	5.4	63.9	5228
361	GCF_002801665	2950	Draft	4.7	64.3	4525
362	GCF_002801685	178	Draft	4.8	64.2	4661
363	GCF_002801695	24	Draft	5.1	64.1	4920
364	GCF_002801725	A268	Draft	4.8	64.3	4633
365	GCF_002801735	A289	Draft	4.8	64.2	4704
366	GCF_002801765	A126	Draft	5	64.1	4995
367	GCF_002801785	A254	Draft	4.7	64.3	4648
368	GCF_002801795	A174	Draft	5.1	63.4	5040
369	GCF_002801825	1398	Draft	4.8	64.2	4710
370	GCF_002801845	206	Draft	5	64.1	4868
371	GCF_002801855	130	Draft	4.9	64.2	4830
372	GCF_002801875	3106	Draft	4.8	64.3	4692
373	GCF_002801905	60	Draft	5.1	64.3	5030
374	GCF_002801925	59	Draft	4.9	64.3	4793
375	GCF_002801945	1579	Draft	4.9	64.3	4774
376	GCF_002801965	289	Draft	5	64.2	4892
377	GCF_002801975	254	Draft	4.9	64.3	4815
378	GCF_002801985	222	Draft	5.4	64.1	5332
379	GCF_002802025	A482	Draft	5.3	64.1	5253
380	GCF_002802045	A189	Draft	5.2	64.1	5062
381	GCF_002802055	A79	Draft	5.1	64.2	4972
382	GCF_002802065	A309	Draft	5	64.2	4904
383	GCF_002802075	A137	Draft	4.9	64.2	4823
384	GCF_002802125	A59	Draft	5.3	64.1	5127
385	GCF_002802135	6449	Draft	5.1	64.1	4989
386	GCF_002802145	A58	Draft	5.3	64.1	5178
387	GCF_002802165	5696	Draft	5.1	64.1	5026
388	GCF_002802205	2767	Draft	5.2	64	5054
389	GCF_002802215	225	Draft	5	63.5	5652
390	GCF_002802225	A217	Draft	4.9	64.3	4669
391	GCF_002802255	9	Draft	5.1	64.1	5028
392	GCF_002802285	3671	Draft	4.9	64.3	4674
393	GCF_002802295	A477	Draft	5	64.1	4925
394	GCF_002802325	2	Draft	5	64.1	4934
395	GCF_002802335	A321	Draft	4.8	64.2	4660
396	GCF_002802345	4542	Draft	5	64.2	4901
397	GCF_002802385	2833	Draft	4.9	64.1	4787
398	GCF_002802405	A49	Draft	5.3	64	5137
399	GCF_002802415	A329	Draft	5	64.1	4905
400	GCF_002802425	A40	Draft	5	64	4882
401	GCF_002802435	A35	Draft	5.1	64.1	4964
402	GCF_002802485	A373	Draft	5	64.2	4845
403	GCF_002802505	A478	Draft	5.1	63.8	4943
404	GCF_002802515	A426	Draft	5.3	64	5160
405	GCF_002802525	A337	Draft	4.9	64.2	4795
406	GCF_002802565	A233	Draft	5.3	64	5184
407	GCF_002802585	1791	Draft	4.9	64	4725
408	GCF_002802595	5864	Draft	4.7	64.3	4577
409	GCF_002802615	288	Draft	5.2	64	5112
410	GCF_002802645	146	Draft	5.1	64.1	4924
411	GCF_002802655	A353	Draft	5	64.1	4961
412	GCF_002802685	5725	Draft	4.9	64	4786
413	GCF_002802695	A255	Draft	4.8	64.3	4753
414	GCF_002802725	1701	Draft	4.9	64.3	4772
415	GCF_002802735	2425	Draft	5.1	64	4900
416	GCF_002802765	22	Draft	4.8	64.3	4704
417	GCF_002802775	29	Draft	4.8	64.3	4755
418	GCF_002802805	A395	Draft	5.1	64	4922
419	GCF_002802815	3	Draft	4.9	63.9	4788
420	GCF_002802845	1866	Draft	5.3	64	5189
421	GCF_003068665	GO_160526	Draft	4.7	64.1	4523
422	GCF_003071685	A73	Draft	5.3	64.2	5189
423	GCF_003071695	A137	Draft	5	64.1	4866
424	GCF_003071705	G160	Draft	4.8	64.2	4594
425	GCF_003071745	G170	Draft	5	64.2	4841
426	GCF_003071765	G148	Draft	5	64.2	4815
427	GCF_003071785	G218	Draft	4.7	64.3	4501
428	GCF_003071805	G162	Draft	4.8	64.2	4593
429	GCF_003071825	G152	Draft	5.2	64.1	5076
430	GCF_003071845	G94	Draft	4.9	64.3	4656
431	GCF_003071865	G119	Draft	5.2	64.2	5094
432	GCF_003071885	G85	Draft	4.8	64.3	4671
433	GCF_003071905	G203	Draft	4.9	64.2	4723
434	GCF_003071925	A213	Draft	5.2	64.2	5092
435	GCF_003071935	A247	Draft	5.2	64.2	5096
436	GCF_003071975	G91	Draft	5	64.1	4857
437	GCF_003072145	G219	Draft	5.1	64	4940
438	GCF_003072155	G147	Draft	5	64.1	4869
439	GCF_003072165	G77	Draft	4.9	64.2	4745
440	GCF_003072205	G182	Draft	5.2	64	5075
441	GCF_003072225	G161	Draft	5.1	64.2	4968
442	GCF_003072235	G114	Draft	5	64.2	4908
443	GCF_003072265	175	Draft	4.9	64.2	4820
444	GCF_003072285	G112	Draft	4.9	64.1	4752
445	GCF_003072295	G207	Draft	5.1	64.1	4982
446	GCF_003072325	A254	Draft	5.2	64.1	5124
447	GCF_003072345	G88	Draft	4.9	64.1	4850
448	GCF_003072365	206	Draft	5	64.2	4835
449	GCF_003072385	A315	Draft	5	64.2	4828
450	GCF_003072405	A321	Draft	4.9	64.2	4715
451	GCF_003072425	A305	Draft	5.2	64.2	5068
452	GCF_003076795	G220	Complete	4.8	64.2	4661
453	GCF_003076815	G122	Draft	4.9	64.2	4820
454	GCF_003076835	199	Draft	5.1	64	4897
455	GCF_003076855	G141	Complete	4.9	64.2	4772
456	GCF_003076875	G153	Complete	4.9	64.2	4773
457	GCF_900130235	769	Draft	5.2	63.9	5033
458	GCF_900130245	157	Draft	5.2	64.2	5052
459	GCF_900130255	161	Draft	5.2	64.2	5074
460	GCF_900130265	165	Draft	5.1	64	5011
461	GCF_900130275	145	Draft	5.2	64.1	5179
462	GCF_900130285	168	Draft	5.2	64.1	5185
463	GCF_900130295	146	Draft	5	64.1	4835
464	GCF_900130305	147	Draft	5	64.2	4931
465	GCF_900130315	148	Draft	5.2	64	5140
466	GCF_900130325	149	Draft	5.2	64.1	5186
467	GCF_900130335	150	Draft	5	64.2	4931
468	GCF_900130345	151	Draft	5	64.2	4928
469	GCF_900130355	153	Draft	5	64.2	4929
470	GCF_900130365	154	Draft	5	64.2	4926
471	GCF_900130375	155	Draft	5	64.2	4927
472	GCF_900130385	158	Draft	5	64.2	4927
473	GCF_900130395	160	Draft	5.2	64.2	5141
474	GCF_900130415	162	Draft	5.2	64.2	5105
475	GCF_900130425	163	Draft	5.2	64.2	5070
476	GCF_900130435	164	Draft	4.9	64.1	4784
477	GCF_900130445	166	Draft	5	64.2	4805
478	GCF_900130465	169	Draft	5.2	64.1	5171
479	GCF_900130475	170	Draft	5	64.2	4805
480	GCF_900130485	171	Draft	5	64.2	4906
481	GCF_900130495	172	Draft	5.2	64.1	5022
482	GCF_900130505	173	Draft	5.3	64.1	5157
483	GCF_900130515	174	Draft	5	64.1	4827
484	GCF_900130525	175	Draft	5.1	64.1	5021
485	GCF_900130535	177	Draft	5.2	64.1	5184
486	GCF_900130545	755	Draft	5.2	64	5146
487	GCF_900130555	176	Draft	5.2	64.1	5022
488	GCF_900130565	757	Draft	4.9	64	4715
489	GCF_900130575	182	Draft	4.9	64.2	4782
490	GCF_900130585	184	Draft	5.2	64.1	5192
491	GCF_900130595	180	Draft	5.3	64.1	5212
492	GCF_900130605	181	Draft	5.2	64.1	5018
493	GCF_900130615	185	Draft	5	64.1	4831
494	GCF_900130625	186	Draft	5.1	64.1	5074
495	GCF_900130635	187	Draft	5.1	64.1	5080
496	GCF_900130645	189	Draft	5.3	64.2	5202
497	GCF_900130655	188	Draft	5.3	64.1	5173
498	GCF_900130665	178	Draft	5.2	64.1	5186
499	GCF_900130675	179	Draft	5.2	64.1	5189
500	GCF_900130685	770	Draft	5.1	64	4920
501	GCF_900130695	771	Draft	5.1	64	4920
502	GCF_900130705	774	Draft	5.2	63.9	5069
503	GCF_900130715	792	Draft	4.9	64	4809
504	GCF_900130725	801	Draft	5.1	64	4936
505	GCF_900130735	191	Draft	5	64.1	4834
506	GCF_900130745	192	Draft	5.2	64.1	5174
507	GCF_900130755	193	Draft	5.2	64.1	5191
508	GCF_900130765	197	Draft	4.9	64.2	4788
509	GCF_900130775	198	Draft	4.9	64.1	4776
510	GCF_900130785	199	Draft	5	64.2	4766
511	GCF_900130795	200	Draft	5.2	64.1	5189
512	GCF_900130805	201	Draft	5.2	64.1	5195
513	GCF_900130815	202	Draft	5	64.1	4833
514	GCF_900130825	203	Draft	5.2	64.1	5188
515	GCF_900130835	204	Draft	5.2	64.1	5187
516	GCF_900130845	205	Draft	5.3	64.2	5162
517	GCF_900130855	208	Draft	5.2	64.1	5176
518	GCF_900130865	207	Draft	5.2	64.1	5195
519	GCF_900130875	210	Draft	5	64.2	4769
520	GCF_900130885	211	Draft	4.9	64.1	4773
521	GCF_900130895	212	Draft	5.2	64.2	5078
522	GCF_900130905	213	Draft	5.2	64.1	5194
523	GCF_900130915	214	Draft	5.1	64.3	4942
524	GCF_900130925	215	Draft	5.1	64.3	4949
525	GCF_900130935	217	Draft	5.1	64.3	4944
526	GCF_900130945	219	Draft	5.2	64.1	5193
527	GCF_900130955	216	Draft	5.3	64.2	5165
528	GCF_900130965	741	Draft	5.2	63.9	5097
529	GCF_900130975	748	Draft	5.1	63.9	4953
530	GCF_900130985	743	Draft	5.2	63.9	5089
531	GCF_900130995	749	Draft	5.1	63.9	4959
532	GCF_900131005	793	Draft	5.1	64	4961
533	GCF_900131015	802	Draft	5.1	64.1	4931
534	GCF_900131025	794	Draft	5	64.1	4930
535	GCF_900131035	218	Draft	5	64.1	4837
536	GCF_900131045	889	Draft	4.8	64.1	4619
537	GCF_900131055	221	Draft	5.4	64	5301
538	GCF_900131065	220	Draft	4.8	64.2	4686
539	GCF_900131075	223	Draft	5	64.2	4808
540	GCF_900131085	222	Draft	5.2	64.2	5111
541	GCF_900131095	225	Draft	5	64.1	4838
542	GCF_900131105	224	Draft	5	64.1	4801
543	GCF_900131125	227	Draft	5.3	64.1	5152
544	GCF_900131135	228	Draft	5.3	64.1	5226
545	GCF_900131145	229	Draft	5.3	64.1	5174
546	GCF_900131155	230	Draft	5.3	64.1	5176
547	GCF_900131165	231	Draft	5	64.2	4807
548	GCF_900131175	232	Draft	5.3	64.1	5179
549	GCF_900131185	235	Draft	5.2	64.1	5017
550	GCF_900131195	233	Draft	5.2	64.1	5019
551	GCF_900131205	236	Draft	4.8	64.2	4683
552	GCF_900131215	234	Draft	5	64.1	4797
553	GCF_900131225	237	Draft	5	64.2	4929
554	GCF_900131235	238	Draft	4.9	64.2	4725
555	GCF_900131245	239	Draft	5.2	64.2	5114
556	GCF_900131255	240	Draft	5	64.1	4796
557	GCF_900131265	241	Draft	5	64.2	4922
558	GCF_900131275	242	Draft	5.4	64.1	5343
559	GCF_900131285	245	Draft	5.2	64.1	5019
560	GCF_900131295	244	Draft	5	64.1	4836
561	GCF_900131305	246	Draft	5	64.2	4928
562	GCF_900131315	247	Draft	5.1	64.2	4953
563	GCF_900131325	249	Draft	5.2	64.1	5186
564	GCF_900131335	250	Draft	5.3	64.1	5179
565	GCF_900131345	251	Draft	5.3	64.1	5168
566	GCF_900131355	252	Draft	5.3	64.1	5172
567	GCF_900131365	253	Draft	5.3	64.1	5173
568	GCF_900131375	254	Draft	5.2	64.2	5074
569	GCF_900131385	256	Draft	5.2	64.1	5188
570	GCF_900131395	255	Draft	5.2	64.1	5024
571	GCF_900131405	274	Draft	4.9	64.1	4779
572	GCF_900131415	258	Draft	5.3	64.1	5174
573	GCF_900131425	257	Draft	5.2	64.1	5186
574	GCF_900131435	742	Draft	5.2	64	5088
575	GCF_900131445	760	Draft	4.9	64	4707
576	GCF_900131455	750	Draft	5.1	63.8	4966
577	GCF_900131465	772	Draft	5.1	64	4927
578	GCF_900131475	761	Draft	4.9	64	4706
579	GCF_900131485	841	Draft	4.9	64.1	4700
580	GCF_900131495	890	Draft	4.8	64.1	4627
581	GCF_900131505	860	Draft	4.9	64	4767
582	GCF_900131515	837	Draft	4.7	64.2	4602
583	GCF_900131525	882	Draft	4.8	64.2	4742
584	GCF_900131535	883	Draft	4.8	64.2	4747
585	GCF_900131545	838	Draft	4.7	64.2	4602
586	GCF_900131555	265	Draft	5	64.2	4905
587	GCF_900131565	268	Draft	5	64.1	4798
588	GCF_900131575	269	Draft	5.2	64.2	5084
589	GCF_900131585	271	Draft	4.8	64.2	4683
590	GCF_900131595	270	Draft	5.2	64.2	5107
591	GCF_900131605	272	Draft	5	64.2	4908
592	GCF_900131615	276	Draft	4.9	64.1	4777
593	GCF_900131625	273	Draft	5	64.2	4914
594	GCF_900131635	275	Draft	4.9	64.1	4783
595	GCF_900131645	277	Draft	5.1	64.2	5027
596	GCF_900131655	278	Draft	4.9	64.1	4777
597	GCF_900131665	280	Draft	4.9	64.1	4737
598	GCF_900131675	281	Draft	5.3	64.1	5162
599	GCF_900131685	282	Draft	5.2	64.1	5188
600	GCF_900131695	284	Draft	5.2	64.1	5191
601	GCF_900131705	283	Draft	5	64.2	4909
602	GCF_900131715	285	Draft	5	64.2	4773
603	GCF_900131725	287	Draft	4.8	64.2	4683
604	GCF_900131735	260	Draft	4.8	64.2	4671
605	GCF_900131745	286	Draft	5	64.1	4805
606	GCF_900131755	262	Draft	4.9	64.1	4780
607	GCF_900131765	263	Draft	5.3	64.1	5160
608	GCF_900131775	751	Draft	5.1	63.9	4951
609	GCF_900131785	776	Draft	5.2	63.9	5171
610	GCF_900131795	752	Draft	5.1	63.9	4964
611	GCF_900131805	762	Draft	4.9	64	4701
612	GCF_900131815	795	Draft	4.9	64.1	4767
613	GCF_900131825	763	Draft	4.9	64	4704
614	GCF_900131835	796	Draft	4.9	64.1	4759
615	GCF_900131845	891	Draft	4.8	64.1	4623
616	GCF_900131855	861	Draft	4.9	64.1	4768
617	GCF_900131865	839	Draft	4.7	64.3	4607
618	GCF_900131875	862	Draft	4.9	64.1	4773
619	GCF_900131885	288	Draft	5	64.1	4802
620	GCF_900131895	289	Draft	5.2	64.1	5192
621	GCF_900131905	292	Draft	4.9	64.2	4728
622	GCF_900131915	291	Draft	5.1	64.1	4986
623	GCF_900131925	293	Draft	5	64.2	4911
624	GCF_900131935	294	Draft	4.9	64.2	4711
625	GCF_900131945	290	Draft	4.9	64.2	4721
626	GCF_900131955	295	Draft	5	64.1	4838
627	GCF_900131965	296	Draft	5.3	64.1	5176
628	GCF_900131975	298	Draft	5	64.2	4768
629	GCF_900131985	302	Draft	5.3	64.1	5177
630	GCF_900131995	300	Draft	5.2	64.1	5189
631	GCF_900132005	297	Draft	5	64.2	4769
632	GCF_900132015	299	Draft	5	64.2	4768
633	GCF_900132025	301	Draft	4.9	64.2	4804
634	GCF_900132035	303	Draft	4.9	64.2	4774
635	GCF_900132045	304	Draft	4.9	64.3	4756
636	GCF_900132055	305	Draft	5	64.1	4835
637	GCF_900132065	306	Draft	4.9	64.1	4782
638	GCF_900132075	307	Draft	4.8	64.2	4690
639	GCF_900132085	308	Draft	5.1	64.1	5076
640	GCF_900132105	309	Draft	4.9	64.2	4741
641	GCF_900132115	311	Draft	5.2	64.2	5036
642	GCF_900132125	312	Draft	4.9	64.2	4803
643	GCF_900132135	314	Draft	5	64.2	4914
644	GCF_900132145	313	Draft	5	64.1	4832
645	GCF_900132155	315	Draft	5	64.2	4910
646	GCF_900132165	753	Draft	5.1	63.9	4962
647	GCF_900132175	773	Draft	5.1	64	4917
648	GCF_900132185	788	Draft	4.8	64.1	4657
649	GCF_900132195	789	Draft	4.9	64.1	4720
650	GCF_900132205	777	Draft	5.2	64	5133
651	GCF_900132215	863	Draft	4.9	64	4761
652	GCF_900132225	865	Draft	4.9	64.1	4769
653	GCF_900132235	864	Draft	4.9	64	4769
654	GCF_900132245	866	Draft	4.9	64.1	4770
655	GCF_900132255	887	Draft	5.5	64	5518
656	GCF_900132265	884	Draft	4.8	64.2	4741
657	GCF_900132275	840	Draft	4.7	64.2	4594
658	GCF_900132285	316	Draft	5	64.1	4797
659	GCF_900132295	1108	Draft	5.2	64.1	5089
660	GCF_900132305	317	Draft	5	64.1	4836
661	GCF_900132315	318	Draft	5	64.2	4769
662	GCF_900132325	320	Draft	5.3	64.1	5175
663	GCF_900132335	319	Draft	5.3	64.2	5152
664	GCF_900132345	321	Draft	5	64.1	4801
665	GCF_900132355	322	Draft	5	64.1	4797
666	GCF_900132365	323	Draft	5	64.2	4910
667	GCF_900132375	324	Draft	5.1	64.1	5060
668	GCF_900132385	326	Draft	5.1	64.1	5060
669	GCF_900132395	325	Draft	5.1	64.1	5056
670	GCF_900132405	327	Draft	5	64.1	4838
671	GCF_900132415	328	Draft	5.2	64.2	5082
672	GCF_900132425	333	Draft	5.2	64	5084
673	GCF_900132435	330	Draft	5.3	64.1	5163
674	GCF_900132445	332	Draft	5	64.2	4774
675	GCF_900132455	334	Draft	5	64.1	4834
676	GCF_900132465	754	Draft	5.1	64	4953
677	GCF_900132475	335	Draft	4.9	64.2	4803
678	GCF_900132485	816	Draft	5.6	63.4	5521
679	GCF_900132495	790	Draft	4.8	64.1	4653
680	GCF_900132505	336	Draft	5	64.2	4913
681	GCF_900132515	764	Draft	4.9	64	4706
682	GCF_900132525	817	Draft	4.9	63.9	4813
683	GCF_900132535	867	Draft	4.9	64	4767
684	GCF_900132545	881	Draft	4.8	64.1	4628
685	GCF_900132555	880	Draft	4.8	64.2	4630
686	GCF_900132575	1116	Draft	5.3	63.7	5142
687	GCF_900132585	351	Draft	5.3	64.1	5177
688	GCF_900132595	350	Draft	5.2	64.2	5113
689	GCF_900132605	888	Draft	5.3	64.1	5268
690	GCF_900132615	341	Draft	5	64.1	4901
691	GCF_900132625	1087	Draft	4.8	64.2	4610
692	GCF_900132635	1117	Draft	5	64	4980
693	GCF_900132655	353	Draft	5.1	64.1	4997
694	GCF_900132665	355	Draft	4.9	64.1	4722
695	GCF_900132675	357	Draft	5.2	64.2	5042
696	GCF_900132685	358	Draft	5.2	64.1	5134
697	GCF_900132695	356	Draft	4.9	64.3	4789
698	GCF_900132705	359	Draft	4.9	64.2	4784
699	GCF_900132715	342	Draft	5	64.1	4800
700	GCF_900132725	360	Draft	4.9	64.2	4777
701	GCF_900132735	361	Draft	5.2	64.2	5048
702	GCF_900132745	363	Draft	5	64.1	4830
703	GCF_900132755	364	Draft	5.2	64.2	5086
704	GCF_900132765	366	Draft	4.8	64.2	4678
705	GCF_900132775	343	Draft	5.3	64	5197
706	GCF_900132785	344	Draft	5	64.1	4834
707	GCF_900132795	347	Draft	5.4	64.2	5268
708	GCF_900132805	345	Draft	5.3	64.1	5306
709	GCF_900132815	346	Draft	4.9	64.1	4818
710	GCF_900132825	75	Draft	5.1	64.2	5064
711	GCF_900132835	337	Draft	5.2	64.2	5046
712	GCF_900132845	348	Draft	5.3	64.1	5167
713	GCF_900132855	340	Draft	5.3	64.1	5171
714	GCF_900132865	339	Draft	5	64.2	4908
715	GCF_900132875	823	Draft	5.2	64	5110
716	GCF_900132895	798	Draft	4.9	64.1	4766
717	GCF_900132905	828	Draft	5	64	4817
718	GCF_900132915	852	Draft	5	64	4897
719	GCF_900132925	797	Draft	4.9	64.1	4812
720	GCF_900132935	818	Draft	4.9	63.9	4813
721	GCF_900132945	913	Draft	5.1	63.9	4943
722	GCF_900132955	914	Draft	5.2	63.9	5122
723	GCF_900132965	915	Draft	5.1	63.8	4945
724	GCF_900132975	919	Draft	5.1	63.9	5073
725	GCF_900132985	845	Draft	4.8	64.1	4684
726	GCF_900132995	851	Draft	5	64.1	4901
727	GCF_900133005	907	Draft	5.3	64.1	5258
728	GCF_900133015	868	Draft	4.9	64.1	4772
729	GCF_900133025	885	Draft	4.8	64.2	4748
730	GCF_900133035	908	Draft	5.4	64	5289
731	GCF_900133045	909	Draft	5.2	64.1	5131
732	GCF_900133055	912	Draft	5.2	64.1	5110
733	GCF_900133065	911	Draft	5.7	63.6	5710
734	GCF_900133075	910	Draft	5.1	64.1	4947
735	GCF_900133085	917	Draft	5.3	64	5270
736	GCF_900133095	916	Draft	5	64.1	4889
737	GCF_900133105	920	Draft	5.2	64	5134
738	GCF_900133115	918	Draft	5.1	64	4981
739	GCF_900133125	921	Draft	4.9	64.2	4677
740	GCF_900133145	925	Draft	5	64	4892
741	GCF_900133155	924	Draft	4.9	64.2	4769
742	GCF_900133165	926	Draft	5.1	64.2	5055
743	GCF_900133175	1088	Draft	5.1	64.1	4921
744	GCF_900133185	922	Draft	5	64	4896
745	GCF_900133195	1091	Draft	5	64.1	4982
746	GCF_900133205	365	Draft	5	64.2	4771
747	GCF_900133215	1124	Draft	5.2	63.9	5117
748	GCF_900133225	367	Draft	5.2	64.2	5044
749	GCF_900133235	368	Draft	4.9	64.3	4723
750	GCF_900133255	370	Draft	5.2	64.2	5124
751	GCF_900133265	371	Draft	5.3	64.1	5135
752	GCF_900133275	372	Draft	5	64.2	4775
753	GCF_900133285	373	Draft	5.3	64.1	5161
754	GCF_900133295	374	Draft	5.2	64.1	5042
755	GCF_900133305	375	Draft	5.3	64.1	5213
756	GCF_900133315	378	Draft	5	64.2	4910
757	GCF_900133325	379	Draft	5	64.2	4849
758	GCF_900133335	377	Draft	5	64.1	4802
759	GCF_900133345	384	Draft	5.1	64.1	4934
760	GCF_900133355	381	Draft	5	64.2	4766
761	GCF_900133365	382	Draft	5.2	64.1	5135
762	GCF_900133375	380	Draft	5.1	64.2	5008
763	GCF_900133385	385	Draft	5.2	64.2	5080
764	GCF_900133395	389	Draft	5	64.2	4854
765	GCF_900133405	388	Draft	5.2	64.2	5118
766	GCF_900133415	390	Draft	5	64.1	4837
767	GCF_900133425	387	Draft	5.2	64.2	5111
768	GCF_900133435	391	Draft	5.2	64.2	5047
769	GCF_900133445	59	Draft	5	64.1	4907
770	GCF_900133455	775	Draft	5.1	64.1	5005
771	GCF_900133465	386	Draft	5	64.2	4907
772	GCF_900133475	76	Draft	5.4	64.1	5403
773	GCF_900133485	799	Draft	4.9	64.1	4818
774	GCF_900133495	803	Draft	5.2	64.1	5068
775	GCF_900133505	74	Draft	5	64.2	4886
776	GCF_900133515	778	Draft	5.2	64	5111
777	GCF_900133525	824	Draft	5.2	63.9	5113
778	GCF_900133535	829	Draft	5	64	4812
779	GCF_900133545	765	Draft	4.9	64	4696
780	GCF_900133555	853	Draft	5	64.1	4912
781	GCF_900133565	854	Draft	5	64.1	4904
782	GCF_900133575	949	Draft	5.2	64	5112
783	GCF_900133585	869	Draft	4.9	64	4765
784	GCF_900133595	886	Draft	4.8	64.1	4742
785	GCF_900133605	932	Draft	5	64.1	4948
786	GCF_900133615	950	Draft	4.9	64.1	4768
787	GCF_900133625	933	Draft	5.2	64.1	5093
788	GCF_900133635	934	Draft	5.2	64.1	5097
789	GCF_900133645	936	Draft	4.9	64.2	4763
790	GCF_900133655	931	Draft	5	64.1	4877
791	GCF_900133665	935	Draft	5.3	64.1	5260
792	GCF_900133675	943	Draft	5	64.1	4909
793	GCF_900133685	937	Draft	5.3	63.6	5163
794	GCF_900133695	940	Draft	5.4	64	5403
795	GCF_900133705	942	Draft	5.3	64.1	5167
796	GCF_900133715	941	Draft	5	64.2	4876
797	GCF_900133725	939	Draft	5.5	63.7	5540
798	GCF_900133735	945	Draft	5.1	64.1	5014
799	GCF_900133745	938	Draft	5.5	63.7	5535
800	GCF_900133755	948	Draft	5.4	64.1	5401
801	GCF_900133765	947	Draft	4.9	64.1	4824
802	GCF_900133775	944	Draft	4.9	64.2	4758
803	GCF_900133785	946	Draft	5.2	64.1	5098
804	GCF_900133795	927	Draft	5	64	4806
805	GCF_900133805	951	Draft	4.9	64.2	4774
806	GCF_900133815	929	Draft	5	64.1	4876
807	GCF_900133825	928	Draft	5	64	4892
808	GCF_900133835	930	Draft	5.1	64	4991
809	GCF_900133845	397	Draft	5.2	64	5082
810	GCF_900133855	394	Draft	5.1	64.2	5003
811	GCF_900133865	392	Draft	4.9	64.2	4745
812	GCF_900133875	1092	Draft	5	64	4982
813	GCF_900133885	399	Draft	5.1	64.2	4909
814	GCF_900133895	398	Draft	5.3	64.1	5220
815	GCF_900133905	400	Draft	5.1	64.2	4913
816	GCF_900133915	402	Draft	5.2	64.2	5099
817	GCF_900133925	405	Draft	5	64.1	4839
818	GCF_900133935	407	Draft	5	64.2	4909
819	GCF_900133945	409	Draft	5.2	64.1	5163
820	GCF_900133955	406	Draft	5	64.2	4910
821	GCF_900133965	413	Draft	5.2	64.2	5053
822	GCF_900133975	410	Draft	5.2	64	5087
823	GCF_900133985	414	Draft	5.1	64.1	4997
824	GCF_900133995	415	Draft	5.3	64.1	5216
825	GCF_900134005	420	Draft	5.3	64.1	5146
826	GCF_900134015	404	Draft	5.3	64.1	5310
827	GCF_900134025	416	Draft	5	64.2	4868
828	GCF_900134045	418	Draft	5.5	64.1	5476
829	GCF_900134055	403	Draft	5.1	64.2	5001
830	GCF_900134065	401	Draft	5	64.2	4910
831	GCF_900134075	396	Draft	4.9	64.2	4750
832	GCF_900134085	52	Draft	5.2	64	5115
833	GCF_900134095	35	Draft	5.6	64	5599
834	GCF_900134105	411	Draft	5	64.1	4831
835	GCF_900134115	53	Draft	5.2	64	5195
836	GCF_900134125	73	Draft	5.2	64	5112
837	GCF_900134135	78	Draft	4.9	64.3	4745
838	GCF_900134145	77	Draft	4.9	64.3	4746
839	GCF_900134155	779	Draft	5.2	64	5099
840	GCF_900134165	79	Draft	4.9	64.3	4745
841	GCF_900134175	780	Draft	5.1	64	5056
842	GCF_900134185	766	Draft	4.9	64	4700
843	GCF_900134195	744	Draft	5.2	63.9	5043
844	GCF_900134205	781	Draft	5.1	64	5058
845	GCF_900134215	830	Draft	5	64	4814
846	GCF_900134225	814	Draft	5.1	64.1	4925
847	GCF_900134235	873	Draft	5.2	63.9	5162
848	GCF_900134245	831	Draft	5	64	4817
849	GCF_900134255	819	Draft	4.9	63.9	4800
850	GCF_900134265	876	Draft	5.5	63.8	5497
851	GCF_900134275	846	Draft	4.9	64.1	4773
852	GCF_900134285	847	Draft	4.9	64.1	4773
853	GCF_900134295	848	Draft	4.9	64.1	4773
854	GCF_900134305	877	Draft	5.5	63.8	5491
855	GCF_900134315	870	Draft	4.9	64.1	4771
856	GCF_900134325	871	Draft	4.9	64	4772
857	GCF_900134335	954	Draft	5.2	64.1	5098
858	GCF_900134345	966	Draft	5.2	64	5115
859	GCF_900134355	972	Draft	4.9	64.2	4676
860	GCF_900134365	1089	Draft	5.1	64.1	4913
861	GCF_900134375	1109	Draft	5.2	64.1	5125
862	GCF_900134385	1112	Draft	5.6	63.5	5599
863	GCF_900134395	952	Draft	5.2	63.8	5043
864	GCF_900134405	953	Draft	5	64	4898
865	GCF_900134425	959	Draft	4.9	64.1	4682
866	GCF_900134435	956	Draft	5.4	64	5345
867	GCF_900134445	958	Draft	4.9	64.1	4768
868	GCF_900134455	955	Draft	5.3	64	5150
869	GCF_900134465	961	Draft	5	64.1	4894
870	GCF_900134475	960	Draft	5.1	63.7	4960
871	GCF_900134485	962	Draft	5.2	64	5118
872	GCF_900134495	967	Draft	5	64.1	4902
873	GCF_900134505	963	Draft	5.3	64	5273
874	GCF_900134515	964	Draft	5.1	64.1	4941
875	GCF_900134525	965	Draft	4.9	64.2	4761
876	GCF_900134535	968	Draft	5.2	64.1	5099
877	GCF_900134545	969	Draft	5	64	4898
878	GCF_900134555	973	Draft	5.2	64	5115
879	GCF_900134565	974	Draft	5	64.2	4838
880	GCF_900134575	971	Draft	5.1	64.1	5003
881	GCF_900134585	970	Draft	4.9	64.2	4758
882	GCF_900134595	976	Draft	4.9	64.3	4748
883	GCF_900134605	978	Draft	5.4	64.1	5304
884	GCF_900134615	975	Draft	5.2	64.1	5081
885	GCF_900134625	977	Draft	5.4	63.9	5371
886	GCF_900134635	1094	Draft	5	64	4982
887	GCF_900134645	1090	Draft	5.1	64.1	4926
888	GCF_900134655	1093	Draft	5	64	4982
889	GCF_900134665	1095	Draft	5.6	63.9	5589
890	GCF_900134675	1122	Draft	5	64	4809
891	GCF_900134685	1118	Draft	4.8	64.2	4688
892	GCF_900134695	426	Draft	5.2	64	5095
893	GCF_900134705	435	Draft	5	64.2	4909
894	GCF_900134715	436	Draft	5	64.2	4912
895	GCF_900134725	439	Draft	5.2	64.2	5145
896	GCF_900134735	440	Draft	5.2	64.1	5144
897	GCF_900134745	437	Draft	5	64.2	4909
898	GCF_900134755	442	Draft	4.9	64.1	4797
899	GCF_900134765	443	Draft	5.1	64	5052
900	GCF_900134775	427	Draft	5.2	64.2	5052
901	GCF_900134785	449	Draft	5.1	64.1	4981
902	GCF_900134795	446	Draft	5.2	64.2	5094
903	GCF_900134805	444	Draft	5.3	64.1	5167
904	GCF_900134815	450	Draft	5.3	64.1	5213
905	GCF_900134825	447	Draft	4.9	64.2	4818
906	GCF_900134835	452	Draft	4.9	64.3	4758
907	GCF_900134845	453	Draft	5	64.1	4843
908	GCF_900134855	456	Draft	5.1	64.1	5001
909	GCF_900134865	451	Draft	5	64.2	4851
910	GCF_900134875	454	Draft	5.5	63.9	5561
911	GCF_900134885	428	Draft	5.1	64.1	5056
912	GCF_900134895	455	Draft	5.2	64.2	5047
913	GCF_900134905	459	Draft	5.1	64.1	4988
914	GCF_900134915	457	Draft	5.1	64.1	4983
915	GCF_900134925	458	Draft	5.1	64.1	4983
916	GCF_900134935	460	Draft	5.2	64	5082
917	GCF_900134945	461	Draft	5.2	64	5085
918	GCF_900134955	464	Draft	5.3	64	5168
919	GCF_900134975	467	Draft	5.4	64.1	5388
920	GCF_900134985	429	Draft	5.2	64.1	5125
921	GCF_900134995	465	Draft	5	64.1	4807
922	GCF_900135005	430	Draft	5.2	64.1	5134
923	GCF_900135015	431	Draft	5.2	64.2	5044
924	GCF_900135025	433	Draft	5.2	64	5099
925	GCF_900135035	432	Draft	5	64.1	4858
926	GCF_900135045	421	Draft	5.2	64	5140
927	GCF_900135055	434	Draft	5.2	64	5093
928	GCF_900135065	423	Draft	5.2	64	5100
929	GCF_900135075	422	Draft	5.2	64	5107
930	GCF_900135085	424	Draft	5.2	64	5106
931	GCF_900135095	425	Draft	5.2	64	5163
932	GCF_900135105	349	Draft	5	64.2	4914
933	GCF_900135115	19	Draft	5.1	64.3	4889
934	GCF_900135125	23	Draft	5.2	64.2	5123
935	GCF_900135135	22	Draft	5.7	64.1	5821
936	GCF_900135145	24	Draft	5.3	64.1	5237
937	GCF_900135155	20	Draft	4.9	64.3	4730
938	GCF_900135165	34	Draft	5.6	64	5592
939	GCF_900135175	26	Draft	5	64.1	4940
940	GCF_900135185	21	Draft	5.2	64.2	5130
941	GCF_900135195	25	Draft	5.1	64.2	4929
942	GCF_900135205	33	Draft	5.6	64	5600
943	GCF_900135215	28	Draft	5.5	64.1	5410
944	GCF_900135225	37	Draft	4.9	64.1	4734
945	GCF_900135235	36	Draft	4.9	64.1	4737
946	GCF_900135245	38	Draft	5.4	64.1	5330
947	GCF_900135255	40	Draft	5.4	64.1	5335
948	GCF_900135265	39	Draft	5.4	64.1	5326
949	GCF_900135275	41	Draft	5.4	64.1	5625
950	GCF_900135295	43	Draft	5	64.3	4836
951	GCF_900135305	44	Draft	5	64.3	4837
952	GCF_900135315	45	Draft	5	64.3	4838
953	GCF_900135325	46	Draft	5.2	64	5116
954	GCF_900135335	47	Draft	5.2	64	5116
955	GCF_900135345	51	Draft	5.2	64	5111
956	GCF_900135355	49	Draft	5.2	64	5117
957	GCF_900135365	50	Draft	5.2	64	5117
958	GCF_900135375	54	Draft	5.2	64	5044
959	GCF_900135385	55	Draft	5.2	64	5042
960	GCF_900135395	56	Draft	5.2	64	5047
961	GCF_900135415	62	Draft	5.2	64.1	5076
962	GCF_900135425	58	Draft	5	64.1	4888
963	GCF_900135435	61	Draft	4.9	64.3	4756
964	GCF_900135445	60	Draft	5	64.1	4892
965	GCF_900135455	63	Draft	5.2	64.1	5079
966	GCF_900135465	64	Draft	5.2	64.1	5070
967	GCF_900135475	68	Draft	5.2	64.1	5069
968	GCF_900135485	66	Draft	5.2	64.1	5078
969	GCF_900135495	65	Draft	5.2	64.1	5082
970	GCF_900135505	69	Draft	5.2	64.1	5074
971	GCF_900135515	67	Draft	5.2	64.1	5074
972	GCF_900135525	71	Draft	5.2	64.1	5075
973	GCF_900135535	70	Draft	5.2	64.1	5082
974	GCF_900135545	95	Draft	5.5	64.1	5431
975	GCF_900135555	72	Draft	5.2	64	5116
976	GCF_900135565	96	Draft	5.5	64.1	5413
977	GCF_900135575	101	Draft	5.6	63.9	5583
978	GCF_900135585	100	Draft	5.6	63.9	5581
979	GCF_900135595	102	Draft	5.6	63.9	5590
980	GCF_900135605	105	Draft	5.6	63.9	5591
981	GCF_900135615	103	Draft	5.1	64.1	4992
982	GCF_900135625	104	Draft	5.6	63.9	5588
983	GCF_900135635	94	Draft	5.5	64.1	5438
984	GCF_900135645	510	Draft	5.2	64.2	5131
985	GCF_900135655	756	Draft	4.9	64.1	4760
986	GCF_900135665	758	Draft	4.8	64.1	4636
987	GCF_900135675	759	Draft	5	64	4832
988	GCF_900135685	767	Draft	4.9	64	4702
989	GCF_900135695	791	Draft	4.7	64.2	4555
990	GCF_900135705	804	Draft	5.4	63.7	5376
991	GCF_900135725	807	Draft	5.4	63.9	5378
992	GCF_900135735	825	Draft	4.8	64.1	4647
993	GCF_900135745	826	Draft	4.8	64.1	4649
994	GCF_900135755	812	Draft	4.8	64	4679
995	GCF_900135765	808	Draft	5.4	63.9	5368
996	GCF_900135775	815	Draft	5.1	64.1	4923
997	GCF_900135785	820	Draft	4.9	63.9	4800
998	GCF_900135795	832	Draft	5	64	4811
999	GCF_900135805	855	Draft	5	64.1	4890
1000	GCF_900135815	745	Draft	5.1	64	4992
1001	GCF_900135825	858	Draft	5.1	64	5014
1002	GCF_900135835	856	Draft	4.8	64.1	4702
1003	GCF_900135845	782	Draft	5.1	64	5080
1004	GCF_900135855	857	Draft	5.1	64	5010
1005	GCF_900135875	784	Draft	5.2	64	5124
1006	GCF_900135885	874	Draft	5.2	64	5108
1007	GCF_900135895	875	Draft	5.2	64	5105
1008	GCF_900135905	1172	Draft	5.2	64.1	5104
1009	GCF_900135915	1174	Draft	5.2	64.1	5118
1010	GCF_900135925	1003	Draft	5	64.2	4872
1011	GCF_900135935	878	Draft	5.5	63.9	5484
1012	GCF_900135945	990	Draft	5.2	64	5036
1013	GCF_900135955	1004	Draft	4.9	64.1	4778
1014	GCF_900135965	1006	Draft	4.9	64.1	4780
1015	GCF_900135975	980	Draft	5.5	64	5438
1016	GCF_900135985	1113	Draft	4.7	64.2	4554
1017	GCF_900135995	979	Draft	5.2	63.9	5068
1018	GCF_900136005	981	Draft	4.9	64.1	4765
1019	GCF_900136015	982	Draft	5.2	64.1	5079
1020	GCF_900136025	983	Draft	4.9	64.2	4771
1021	GCF_900136035	984	Draft	5.1	64.1	5030
1022	GCF_900136045	986	Draft	5.3	64.1	5201
1023	GCF_900136055	985	Draft	5.2	63.9	5060
1024	GCF_900136065	988	Draft	5.2	63.9	5114
1025	GCF_900136075	989	Draft	5.2	64	5113
1026	GCF_900136085	994	Draft	5.2	64	5070
1027	GCF_900136095	992	Draft	5.1	64	4995
1028	GCF_900136105	987	Draft	5.1	64.1	4942
1029	GCF_900136115	996	Draft	5.2	64	5072
1030	GCF_900136125	995	Draft	5.5	63.8	5497
1031	GCF_900136135	997	Draft	5.4	64	5329
1032	GCF_900136145	998	Draft	5.2	63.9	5115
1033	GCF_900136155	993	Draft	5.2	64	5072
1034	GCF_900136175	999	Draft	5	63.9	4888
1035	GCF_900136185	991	Draft	5.2	64	5074
1036	GCF_900136195	1001	Draft	4.9	64.1	4786
1037	GCF_900136205	1005	Draft	5.6	63.9	5578
1038	GCF_900136215	1002	Draft	5	64.2	4835
1039	GCF_900136225	1007	Draft	4.9	64	4874
1040	GCF_900136235	1008	Draft	5.2	64	5111
1041	GCF_900136245	1009	Draft	5.2	64	5079
1042	GCF_900136255	1010	Draft	5.4	64	5331
1043	GCF_900136265	1011	Draft	4.9	64.1	4735
1044	GCF_900136275	1012	Draft	4.9	64.1	4777
1045	GCF_900136285	1013	Draft	5.1	64.1	4939
1046	GCF_900136295	1015	Draft	5.4	63.9	5354
1047	GCF_900136305	1016	Draft	5.7	63.9	5707
1048	GCF_900136315	1014	Draft	5.5	63.9	5495
1049	GCF_900136325	1017	Draft	4.9	64.1	4777
1050	GCF_900136345	1119	Draft	4.8	64.2	4699
1051	GCF_900136355	1019	Draft	5.2	64	5075
1052	GCF_900136365	1114	Draft	5.2	64.1	5154
1053	GCF_900136375	1018	Draft	5.4	64	5303
1054	GCF_900136385	1125	Draft	5.2	64.1	5049
1055	GCF_900136395	1126	Draft	5	64	4902
1056	GCF_900136405	aerosol_Bronch_1	Draft	4.8	64.1	4646
1057	GCF_900136415	469	Draft	5	64.3	4879
1058	GCF_900136425	aerosol_Bronch_2	Draft	4.8	64.1	4650
1059	GCF_900136435	491	Draft	5.1	64.1	5047
1060	GCF_900136445	493	Draft	5.3	64.1	5182
1061	GCF_900136455	492	Draft	5.3	64	5228
1062	GCF_900136465	495	Draft	4.9	64.2	4741
1063	GCF_900136475	494	Draft	5.1	64.1	5027
1064	GCF_900136485	501	Draft	5	64.2	4935
1065	GCF_900136495	499	Draft	5	64	4838
1066	GCF_900136505	502	Draft	5.1	64.1	4902
1067	GCF_900136515	500	Draft	5.1	64.2	5022
1068	GCF_900136525	496	Draft	5.2	64.1	5113
1069	GCF_900136535	504	Draft	5.1	64.1	4897
1070	GCF_900136545	506	Draft	5.3	64.2	5201
1071	GCF_900136555	503	Draft	5.2	64.2	5078
1072	GCF_900136565	498	Draft	5.3	64.1	5218
1073	GCF_900136575	505	Draft	5.3	64.2	5172
1074	GCF_900136585	507	Draft	5.2	64.1	5061
1075	GCF_900136595	30	Draft	5.4	64.1	5280
1076	GCF_900136605	509	Draft	5	64.2	4873
1077	GCF_900136615	32	Draft	5.6	63.9	5558
1078	GCF_900136625	31	Draft	5	64.2	4895
1079	GCF_900136635	84	Draft	4.9	64.2	4733
1080	GCF_900136645	97	Draft	5.2	64.2	5109
1081	GCF_900136655	107	Draft	5.3	63.9	5192
1082	GCF_900136665	106	Draft	5.3	64.1	5232
1083	GCF_900136675	98	Draft	5.4	64	5359
1084	GCF_900136685	108	Draft	5.1	64.1	5002
1085	GCF_900136695	110	Draft	5.1	64.1	4958
1086	GCF_900136705	109	Draft	5.2	64.2	5137
1087	GCF_900136715	113	Draft	5.1	64.1	5059
1088	GCF_900136725	112	Draft	5.1	64.2	5053
1089	GCF_900136745	117	Draft	5.2	64.2	5035
1090	GCF_900136755	115	Draft	5.1	64.2	5043
1091	GCF_900136765	119	Draft	5.1	64.1	4991
1092	GCF_900136775	120	Draft	5.5	64.1	5506
1093	GCF_900136785	123	Draft	5.5	63.9	5600
1094	GCF_900136795	121	Draft	5.4	64.1	5382
1095	GCF_900136805	125	Draft	5	64.1	4904
1096	GCF_900136815	122	Draft	5.4	64.1	5374
1097	GCF_900136825	124	Draft	5.5	63.9	5612
1098	GCF_900136835	127	Draft	5	64.1	4907
1099	GCF_900136845	126	Draft	5	64.1	4901
1100	GCF_900136855	128	Draft	5	64.1	4903
1101	GCF_900136865	142	Draft	5.2	64.1	5151
1102	GCF_900136885	141	Draft	4.9	64.2	4747
1103	GCF_900136895	144	Draft	5.3	64.1	5231
1104	GCF_900136905	143	Draft	5.4	64	5279
1105	GCF_900136915	747	Draft	5.1	64	4998
1106	GCF_900136925	552	Draft	5.1	64.1	4922
1107	GCF_900136935	746	Draft	5.1	64	4992
1108	GCF_900136945	548	Draft	5.1	64.2	5009
1109	GCF_900136955	768	Draft	4.9	64	4696
1110	GCF_900136965	785	Draft	5.2	64	5123
1111	GCF_900136975	806	Draft	5.2	64	5157
1112	GCF_900136985	809	Draft	5.4	63.9	5362
1113	GCF_900136995	810	Draft	5.4	63.9	5370
1114	GCF_900137005	811	Draft	5.1	64	4960
1115	GCF_900137015	827	Draft	5	64	4893
1116	GCF_900137025	813	Draft	4.9	64.2	4749
1117	GCF_900137035	833	Draft	5	64	4814
1118	GCF_900137045	821	Draft	4.9	64	4810
1119	GCF_900137055	859	Draft	4.7	64.2	4466
1120	GCF_900137065	822	Draft	4.9	64	4798
1121	GCF_900137075	834	Draft	5	64	4818
1122	GCF_900137085	783	Draft	5.1	63.9	5071
1123	GCF_900137095	786	Draft	5.2	64	5125
1124	GCF_900137105	872	Draft	4.9	64.1	4776
1125	GCF_900137115	836	Draft	5.1	64.1	4916
1126	GCF_900137125	1081	Draft	5.2	64	5097
1127	GCF_900137135	850	Draft	4.9	64.1	4773
1128	GCF_900137145	1169	Draft	5.2	64.1	5107
1129	GCF_900137155	1171	Draft	5.2	64.1	5110
1130	GCF_900137165	1170	Draft	5.2	64.1	5109
1131	GCF_900137175	1165	Draft	5.1	64.3	4888
1132	GCF_900137185	1173	Draft	5.2	64.1	5108
1133	GCF_900137195	1022	Draft	4.9	64	4691
1134	GCF_900137205	1029	Draft	5.3	64	5242
1135	GCF_900137215	1142	Draft	5.2	64	5094
1136	GCF_900137225	1070	Draft	4.9	64.3	4748
1137	GCF_900137235	1063	Draft	5.2	64	5121
1138	GCF_900137245	1127	Draft	5.2	64	5122
1139	GCF_900137255	1020	Draft	5.1	64.1	4936
1140	GCF_900137265	1132	Draft	5.3	64	5264
1141	GCF_900137275	1024	Draft	5.2	64	5075
1142	GCF_900137285	1023	Draft	5.3	64.1	5242
1143	GCF_900137295	1021	Draft	4.9	64.1	4778
1144	GCF_900137305	1026	Draft	5.2	64	5074
1145	GCF_900137315	1025	Draft	4.9	64.3	4751
1146	GCF_900137325	1027	Draft	4.9	64.2	4749
1147	GCF_900137335	1038	Draft	5.1	64.2	4971
1148	GCF_900137345	1036	Draft	5.1	64.1	4943
1149	GCF_900137355	1040	Draft	5.5	64	5429
1150	GCF_900137365	1037	Draft	5.1	64.1	4985
1151	GCF_900137375	1039	Draft	5.4	64	5339
1152	GCF_900137385	1041	Draft	5.1	64.1	4946
1153	GCF_900137395	1042	Draft	5.1	64.1	4986
1154	GCF_900137405	1043	Draft	5.2	63.9	5046
1155	GCF_900137415	1044	Draft	5.2	64	5044
1156	GCF_900137425	1046	Draft	5.2	64	5096
1157	GCF_900137435	1045	Draft	5.2	64.1	5199
1158	GCF_900137445	1047	Draft	5	64.2	4830
1159	GCF_900137455	1028	Draft	4.9	64.2	4750
1160	GCF_900137465	1050	Draft	4.9	64.3	4747
1161	GCF_900137475	1049	Draft	4.9	64.2	4761
1162	GCF_900137485	1052	Draft	4.9	64.1	4779
1163	GCF_900137495	1051	Draft	5.2	64	5057
1164	GCF_900137505	1053	Draft	4.9	64.2	4809
1165	GCF_900137515	1055	Draft	5	64.2	4837
1166	GCF_900137525	1054	Draft	5.2	64.1	5113
1167	GCF_900137535	1056	Draft	5	64.1	4803
1168	GCF_900137545	1030	Draft	5.3	64	5132
1169	GCF_900137555	1057	Draft	5.5	63.8	5554
1170	GCF_900137565	1059	Draft	4.9	64.3	4756
1171	GCF_900137575	1061	Draft	5.1	64.1	4942
1172	GCF_900137585	1060	Draft	5.5	64	5426
1173	GCF_900137595	1058	Draft	5.3	64.1	5206
1174	GCF_900137605	1062	Draft	5.3	64.1	5203
1175	GCF_900137615	1068	Draft	5.3	64.1	5237
1176	GCF_900137625	1066	Draft	4.9	64.2	4812
1177	GCF_900137645	1031	Draft	5.3	64	5132
1178	GCF_900137655	1069	Draft	5.1	64.1	4939
1179	GCF_900137665	1065	Draft	5.3	64.1	5202
1180	GCF_900137675	1067	Draft	5.1	64.1	4950
1181	GCF_900137685	1071	Draft	5.3	64.1	5198
1182	GCF_900137695	1072	Draft	5	64.1	4891
1183	GCF_900137715	1074	Draft	5.2	64.2	5155
1184	GCF_900137725	1032	Draft	4.9	64.2	4758
1185	GCF_900137735	1077	Draft	5.4	64	5299
1186	GCF_900137745	1078	Draft	5.2	64	5043
1187	GCF_900137755	1076	Draft	5.4	64.2	5464
1188	GCF_900137765	1075	Draft	5.3	64.1	5211
1189	GCF_900137785	1083	Draft	5.3	64	5257
1190	GCF_900137795	1080	Draft	5.2	64.1	5060
1191	GCF_900137805	1082	Draft	5.2	63.7	5069
1192	GCF_900137815	1084	Draft	4.9	64.3	4742
1193	GCF_900137825	1085	Draft	5.4	64	5300
1194	GCF_900137835	1115	Draft	4.8	64.1	4677
1195	GCF_900137845	1096	Draft	5.2	63.9	5158
1196	GCF_900137855	1033	Draft	4.9	64.1	4689
1197	GCF_900137865	1034	Draft	5.3	64	5233
1198	GCF_900137875	1120	Draft	4.8	64.2	4697
1199	GCF_900137885	1128	Draft	4.9	64.1	4702
1200	GCF_900137895	1129	Draft	4.9	64.2	4761
1201	GCF_900137915	1133	Draft	5.3	64	5259
1202	GCF_900137925	508	Draft	5.2	64.1	5055
1203	GCF_900137935	542	Draft	5.5	64	5458
1204	GCF_900137945	1035	Draft	4.9	64.1	4784
1205	GCF_900137955	549	Draft	5.3	64.1	5258
1206	GCF_900137965	553	Draft	5.1	64.2	4963
1207	GCF_900137975	1131	Draft	5.1	64.1	4937
1208	GCF_900137985	843	Draft	5.1	64	5068
1209	GCF_900137995	844	Draft	5	64.1	4903
1210	GCF_900138005	550	Draft	5.2	64.1	5150
1211	GCF_900138015	1145	Draft	5.3	64	5205
1212	GCF_900138025	835	Draft	5	64	4820
1213	GCF_900138035	1150	Draft	5.3	64	5237
1214	GCF_900138045	1144	Draft	5.1	64	4988
1215	GCF_900138055	1157	Draft	5.3	63.6	5200
1216	GCF_900138065	904	Draft	5.4	64	5283
1217	GCF_900138075	1158	Draft	5.1	64.1	4991
1218	GCF_900138085	842	Draft	5.2	64	5142
1219	GCF_900138095	1154	Draft	5.1	64.2	4998
1220	GCF_900138105	1160	Draft	5.2	64.1	5068
1221	GCF_900138115	1159	Draft	5	64.1	4891
1222	GCF_900138125	1161	Draft	5.3	62.8	5217
1223	GCF_900138135	1168	Draft	5.2	64.1	5111
1224	GCF_900138145	1123	Draft	5.2	64	5103
1225	GCF_900138155	1140	Draft	4.8	64.1	4722
1226	GCF_900138165	1141	Draft	4.8	64.1	4725
1227	GCF_900138175	1146	Draft	5.3	64	5237
1228	GCF_900138185	1148	Draft	5.1	64.2	5024
1229	GCF_900138195	1149	Draft	5.2	64.1	5122
1230	GCF_900138205	1147	Draft	5.1	64.1	4994
1231	GCF_900138215	1151	Draft	5.3	63.9	5246
1232	GCF_900138225	1153	Draft	5.3	64.1	5164
1233	GCF_900138235	1156	Draft	5.2	64.1	5099
1234	GCF_900138245	1155	Draft	5.1	64.2	5002
1235	GCF_900138255	1152	Draft	5.1	64.2	5008
1236	GCF_900138265	1143	Draft	5.1	64	4959
1237	GCF_900138275	1097	Draft	5.2	64.1	5146
1238	GCF_900138285	1086	Draft	5.5	63.9	5427
1239	GCF_900138295	1168_1	Draft	5.2	64.1	5113
1240	GCF_900138305	1168_2	Draft	5.2	64.1	5117
1241	GCF_900138315	1168_4	Draft	5.2	64	5104
1242	GCF_900138325	1168_3	Draft	5.2	64	5101
1243	GCF_900138335	1168_6	Draft	5.2	64.1	5114
1244	GCF_900138345	1168_5	Draft	5.2	64.1	5110
1245	GCF_900138355	1168_7	Draft	5.2	64	5102
1246	GCF_900138365	1168_9	Draft	5.2	64.1	5120
1247	GCF_900138375	1168_10	Draft	5.2	64	5123
1248	GCF_900138385	1168_8	Draft	5.2	64	5112
1249	GCF_900138395	1168_11	Draft	5.2	64	5106
1250	GCF_900138405	1168_13	Draft	5.2	64	5115
1251	GCF_900138415	1168_14	Draft	5.2	64.1	5113
1252	GCF_900138425	1168_12	Draft	5.2	64.1	5129
1253	GCF_900138435	1168_15	Draft	5.2	64	5106
1254	GCF_900138445	1168_18	Draft	5.2	64.1	5112
1255	GCF_900138455	1168_17	Draft	5.2	64.1	5118
1256	GCF_900138465	1168_16	Draft	5.2	64.1	5115
1257	GCF_900138475	1168_19	Draft	5.2	64	5111
1258	GCF_900138485	1168_20	Draft	5.2	64.1	5110
1259	GCF_900138495	1178	Draft	5.2	64.1	5115
1260	GCF_900138505	1177	Draft	5.2	64.1	5110
1261	GCF_900138515	aerosol_1	Draft	4.8	64.1	4647
1262	GCF_900138525	aerosol_Sputum_1	Draft	4.8	64.1	4653
1263	GCF_900138535	Room_15_sink	Draft	5.2	64.1	5110
1264	GCF_900138545	aerosol_13	Draft	4.8	64.2	4649
1265	GCF_900138555	aerosol_14	Draft	4.8	64.1	4648
1266	GCF_900138575	aerosol_15	Draft	4.8	64.1	4648
1267	GCF_900138585	aerosol_19	Draft	4.8	64.1	4652
1268	GCF_900138595	aerosol_17	Draft	4.8	64.1	4651
1269	GCF_900138615	aerosol_18	Draft	4.8	64.1	4648
1270	GCF_900138625	aerosol_25	Draft	4.8	64.1	4647
1271	GCF_900138635	aerosol_Sputum_2	Draft	4.8	64.1	4653
1272	GCF_900138645	aerosol_26	Draft	4.9	63.5	4823
1273	GCF_900138655	aerosol_24	Draft	4.8	64.1	4651
1274	GCF_900138665	aerosol_5	Draft	4.8	64.1	4645
1275	GCF_900138675	aerosol_4	Draft	4.8	64.1	4648
1276	GCF_900138685	aerosol_6	Draft	4.8	64.1	4647
1277	GCF_900138695	aerosol_7	Draft	4.8	64.1	4649
1278	GCF_900138705	aerosol_10	Draft	4.8	64.1	4649
1279	GCF_900138715	aerosol_11	Draft	4.8	64.1	4647
1280	GCF_900138725	aerosol_9	Draft	4.8	64.1	4656
1281	GCF_900138735	441	Draft	5.1	64.1	5002
1282	GCF_900138745	462	Draft	5	64.2	4882
1283	GCF_900138755	2	Draft	5	64.2	4828
1284	GCF_900138765	470	Draft	5	64.2	4784
1285	GCF_900138775	445	Draft	5.2	64.1	5096
1286	GCF_900138785	472	Draft	5.1	64.1	5017
1287	GCF_900138795	474	Draft	4.9	64.2	4811
1288	GCF_900138805	471	Draft	5.2	64.1	5168
1289	GCF_900138815	473	Draft	5.2	64.1	5102
1290	GCF_900138825	477	Draft	5.3	64.2	5223
1291	GCF_900138835	475	Draft	5.1	64.2	4967
1292	GCF_900138845	476	Draft	5	64.1	4942
1293	GCF_900138855	478	Draft	4.9	64.2	4777
1294	GCF_900138865	479	Draft	4.9	64.2	4723
1295	GCF_900138875	481	Draft	5.2	64.2	5139
1296	GCF_900138885	480	Draft	5.2	64.2	5103
1297	GCF_900138895	484	Draft	4.9	64.2	4801
1298	GCF_900138905	482	Draft	4.9	64.2	4811
1299	GCF_900138915	483	Draft	5.1	64.2	5000
1300	GCF_900138925	487	Draft	5.2	64.2	5125
1301	GCF_900138935	486	Draft	4.9	64.3	4755
1302	GCF_900138945	488	Draft	4.9	64.2	4744
1303	GCF_900138955	485	Draft	5.4	63.9	5383
1304	GCF_900138965	489	Draft	5.2	64	5106
1305	GCF_900138975	490	Draft	5.9	61.1	6320
1306	GCF_900138985	376	Draft	5	64.2	4780
1307	GCF_900138995	408	Draft	5.2	64.2	5114
1308	GCF_900139005	525	Draft	4.9	64.1	4806
1309	GCF_900139015	419	Draft	5	64.2	4906
1310	GCF_900139025	582	Draft	5.1	64.1	4927
1311	GCF_900139035	588	Draft	5.1	64.2	4983
1312	GCF_900139045	575	Draft	5.1	64.2	5015
1313	GCF_900139055	599	Draft	5.1	64.1	4928
1314	GCF_900139065	593	Draft	5.2	64.1	5113
1315	GCF_900139075	610	Draft	4.9	64.2	4757
1316	GCF_900139085	617	Draft	5.2	64.1	5052
1317	GCF_900139095	609	Draft	4.9	64.1	4795
1318	GCF_900139105	641	Draft	5.2	64.2	5071
1319	GCF_900139115	644	Draft	5.2	64.1	5040
1320	GCF_900139125	656	Draft	5.1	64.1	4926
1321	GCF_900139135	653	Draft	5.1	64.1	4938
1322	GCF_900139145	659	Draft	5.1	64.3	5023
1323	GCF_900139155	674	Draft	4.8	64.2	4590
1324	GCF_900139165	669	Draft	4.9	64.2	4756
1325	GCF_900139175	676	Draft	5.2	64.2	5076
1326	GCF_900139185	662	Draft	5.2	64	5053
1327	GCF_900139195	665	Draft	5.2	64.1	5072
1328	GCF_900139205	675	Draft	4.8	64.2	4571
1329	GCF_900139215	692	Draft	5.4	64.1	5393
1330	GCF_900139225	682	Draft	5	64.2	4841
1331	GCF_900139235	697	Draft	5.2	64.2	5118
1332	GCF_900139245	699	Draft	5.4	64	5376
1333	GCF_900139255	703	Draft	5.1	64.1	4959
1334	GCF_900139265	719	Draft	5.2	64.3	5040
1335	GCF_900139275	721	Draft	5.1	64.2	4903
1336	GCF_900139285	709	Draft	5.3	64.1	5193
1337	GCF_900139295	722	Draft	5.2	64.1	5178
1338	GCF_900139305	725	Draft	5.3	64	5261
1339	GCF_900139315	1	Draft	5.2	64.2	5136
1340	GCF_900139325	11	Draft	5.1	64.2	5002
1341	GCF_900139335	14	Draft	5.1	64.1	4992
1342	GCF_900139345	10	Draft	5.1	64.1	4929
1343	GCF_900139355	12	Draft	5	64.2	4861
1344	GCF_900139365	13	Draft	5.2	64.1	5106
1345	GCF_900139375	15	Draft	5	64.1	4884
1346	GCF_900139385	17	Draft	5.6	63.8	5543
1347	GCF_900139395	16	Draft	5.2	64.1	5093
1348	GCF_900139405	4	Draft	5	64.1	4895
1349	GCF_900139415	18	Draft	5	64.2	4867
1350	GCF_900139425	8	Draft	5.3	64.1	5174
1351	GCF_900139435	85	Draft	4.9	64.2	4711
1352	GCF_900139445	6	Draft	5	64.2	4865
1353	GCF_900139455	7	Draft	5.2	64.2	5108
1354	GCF_900139465	5	Draft	5.4	64.1	5297
1355	GCF_900139475	88	Draft	5.2	64.2	5140
1356	GCF_900139485	87	Draft	5.3	64.1	5172
1357	GCF_900139495	9	Draft	5.2	64.2	5135
1358	GCF_900139505	129	Draft	5.1	64.1	4977
1359	GCF_900139515	89	Draft	5	64.2	4911
1360	GCF_900139525	130	Draft	5	64.2	4884
1361	GCF_900139535	131	Draft	5	64.1	4873
1362	GCF_900139545	135	Draft	5	64.1	4825
1363	GCF_900139565	136	Draft	5.1	64.1	4982
1364	GCF_900139585	132	Draft	5	64.2	4873
1365	GCF_900139605	139	Draft	5	64.2	4873
1366	GCF_900139615	140	Draft	5.1	64.1	4969
1367	GCF_900139625	152	Draft	5	64.2	4924
1368	GCF_900139635	138	Draft	5	64.1	4828
1369	GCF_900139645	93	Draft	5.1	64.2	5055
1370	GCF_900139655	156	Draft	5	64.2	4930
1371	GCF_900139675	706	Draft	5	64.1	4869
1372	GCF_900139685	632	Draft	5.2	64.2	5078
1373	GCF_900139695	640	Draft	5.4	64.1	5332
1374	GCF_900139705	679	Draft	5	64.2	4940
1375	GCF_900139715	519	Draft	5.2	64.1	5171
1376	GCF_900139725	718	Draft	5.1	64.1	4962
1377	GCF_900139735	614	Draft	4.9	64.3	4779
1378	GCF_900139745	720	Draft	5.3	64.2	5158
1379	GCF_900139755	535	Draft	5	64.2	4873
1380	GCF_900139765	623	Draft	5.2	64.2	5094
1381	GCF_900139775	651	Draft	5.1	64.3	5064
1382	GCF_900139785	529	Draft	5	64.2	4916
1383	GCF_900139795	688	Draft	5	64.1	4906
1384	GCF_900139805	643	Draft	5.2	64.1	5089
1385	GCF_900139815	608	Draft	5	64.1	4832
1386	GCF_900139825	592	Draft	5.1	64.1	4927
1387	GCF_900139835	730	Draft	5.1	64.1	5056
1388	GCF_900139845	716	Draft	5.8	64	5816
1389	GCF_900139855	715	Draft	5.4	64.1	5332
1390	GCF_900139865	723	Draft	5.2	64.1	5083
1391	GCF_900139875	514	Draft	5.1	64.1	4954
1392	GCF_900139885	605	Draft	4.8	64.2	4652
1393	GCF_900139895	627	Draft	5.1	64.1	4926
1394	GCF_900139905	635	Draft	5.1	64.3	5031
1395	GCF_900139915	526	Draft	4.9	64.2	4725
1396	GCF_900139925	531	Draft	4.8	64.2	4684
1397	GCF_900139935	667	Draft	5.1	64.1	4960
1398	GCF_900139945	534	Draft	5	64.1	4803
1399	GCF_900139955	626	Draft	5.4	64.1	5331
1400	GCF_900139965	590	Draft	5.2	64.2	5074
1401	GCF_900139975	668	Draft	5.6	64	5647
1402	GCF_900139985	512	Draft	4.8	64.2	4667
1403	GCF_900139995	528	Draft	5	64.1	4872
1404	GCF_900140005	539	Draft	4.8	64.3	4604
1405	GCF_900140015	670	Draft	5.8	64	5815
1406	GCF_900140025	710	Draft	5.1	64.1	5017
1407	GCF_900140035	714	Draft	5.4	64.1	5331
1408	GCF_900140045	583	Draft	5.1	64.1	4953
1409	GCF_900140055	511	Draft	4.9	64.2	4759
1410	GCF_900140065	686	Draft	5.3	64.1	5170
1411	GCF_900140075	515	Draft	5.2	64	5126
1412	GCF_900140085	520	Draft	4.9	64.2	4787
1413	GCF_900140095	664	Draft	5.3	64.1	5202
1414	GCF_900140105	521	Draft	5.4	64.1	5403
1415	GCF_900140115	518	Draft	5	64.3	4811
1416	GCF_900140125	517	Draft	5	64.3	4835
1417	GCF_900140135	516	Draft	4.9	64.2	4689
1418	GCF_900140145	513	Draft	5	64.2	4782
1419	GCF_900140155	524	Draft	4.9	64.1	4801
1420	GCF_900140165	522	Draft	5	64.2	4773
1421	GCF_900140175	523	Draft	4.9	64.2	4719
1422	GCF_900140185	527	Draft	5.3	64.2	5233
1423	GCF_900140195	530	Draft	5.1	64.2	4981
1424	GCF_900140205	532	Draft	5	64.2	4803
1425	GCF_900140215	536	Draft	5.1	64.2	4935
1426	GCF_900140225	728	Draft	5.2	64.1	5123
1427	GCF_900140245	533	Draft	4.8	64.2	4681
1428	GCF_900140255	648	Draft	5.1	64.1	4960
1429	GCF_900140265	687	Draft	5.2	64.1	5065
1430	GCF_900140285	683	Draft	5.1	64.1	4920
1431	GCF_900140295	727	Draft	5.2	64.1	5124
1432	GCF_900140305	726	Draft	5.2	64.1	5110
1433	GCF_900140315	194	Draft	5	64.2	4769
1434	GCF_900140325	196	Draft	5	64.2	4765
1435	GCF_900140335	209	Draft	5.1	64	4909
1436	GCF_900140345	195	Draft	5	64.2	4769
1437	GCF_900140355	267	Draft	5	64.2	4912
1438	GCF_900140365	243	Draft	4.9	64.1	4782
1439	GCF_900140375	248	Draft	5.2	64.2	5081
1440	GCF_900140385	259	Draft	4.9	64.2	4723
1441	GCF_900140395	279	Draft	5.4	64.1	5303
1442	GCF_900140405	338	Draft	5	64.2	4916
1443	GCF_900140415	329	Draft	4.9	64.2	4707
1444	GCF_900140425	577	Draft	5.1	64.1	5019
1445	GCF_900140435	264	Draft	5.1	64.2	4919
1446	GCF_900140445	538	Draft	4.6	64.3	4494
1447	GCF_900140455	584	Draft	5.1	64.2	5019
1448	GCF_900140465	578	Draft	5.1	64.2	5026
1449	GCF_900140475	580	Draft	5	64.1	4832
1450	GCF_900140485	579	Draft	5.2	64.3	5046
1451	GCF_900140495	586	Draft	5	64.2	4889
1452	GCF_900140505	581	Draft	5.2	64.2	5081
1453	GCF_900140515	587	Draft	5.1	64.1	4959
1454	GCF_900140525	589	Draft	5.1	64.3	4993
1455	GCF_900140545	591	Draft	4.8	64.1	4635
1456	GCF_900140555	540	Draft	4.8	64.2	4691
1457	GCF_900140565	594	Draft	5.2	64.1	5111
1458	GCF_900140575	595	Draft	5.1	64	4956
1459	GCF_900140585	598	Draft	5.1	64.1	4953
1460	GCF_900140595	596	Draft	5.1	64.1	4954
1461	GCF_900140605	597	Draft	5.1	64.1	4934
1462	GCF_900140615	600	Draft	5	64.2	4839
1463	GCF_900140625	601	Draft	5.2	64.1	5053
1464	GCF_900140635	603	Draft	5	64.2	4867
1465	GCF_900140645	602	Draft	5.1	64.2	4969
1466	GCF_900140655	607	Draft	5.2	64.2	5054
1467	GCF_900140665	604	Draft	5.2	64.2	5105
1468	GCF_900140675	541	Draft	5.1	64.1	4988
1469	GCF_900140685	606	Draft	5.2	64.1	5073
1470	GCF_900140695	613	Draft	4.8	64.2	4650
1471	GCF_900140705	612	Draft	5.3	64.1	5157
1472	GCF_900140715	615	Draft	5.1	64.1	4950
1473	GCF_900140725	611	Draft	5	64.2	4848
1474	GCF_900140735	616	Draft	4.8	64.1	4668
1475	GCF_900140745	619	Draft	5.1	64.2	4979
1476	GCF_900140755	618	Draft	4.9	64.3	4763
1477	GCF_900140765	620	Draft	5.2	64	5125
1478	GCF_900140775	628	Draft	4.7	64.3	4500
1479	GCF_900140785	621	Draft	5.1	64.1	4940
1480	GCF_900140795	625	Draft	5.1	64.1	4931
1481	GCF_900140805	622	Draft	5.5	64.1	5485
1482	GCF_900140815	629	Draft	5	64.1	4829
1483	GCF_900140825	634	Draft	4.8	64.2	4590
1484	GCF_900140835	630	Draft	5.2	64.1	5133
1485	GCF_900140845	631	Draft	5	64.2	4897
1486	GCF_900140855	633	Draft	5	64.1	4909
1487	GCF_900140865	637	Draft	5.2	64.2	5130
1488	GCF_900140875	639	Draft	5.4	64	5296
1489	GCF_900140885	636	Draft	4.8	64.2	4628
1490	GCF_900140895	646	Draft	5.2	64.2	5120
1491	GCF_900140905	638	Draft	5.1	64.1	4961
1492	GCF_900140915	649	Draft	5.2	64.1	5133
1493	GCF_900140925	645	Draft	5.2	64.1	5037
1494	GCF_900140935	654	Draft	5.1	64.1	4975
1495	GCF_900140945	652	Draft	5.1	64.1	5008
1496	GCF_900140955	650	Draft	5.4	64	5459
1497	GCF_900140965	655	Draft	5.1	64.1	4972
1498	GCF_900140975	657	Draft	5	64.1	4840
1499	GCF_900140985	658	Draft	4.8	64.2	4604
1500	GCF_900140995	660	Draft	5.8	64	5887
1501	GCF_900141005	661	Draft	5	64.1	4779
1502	GCF_900141015	666	Draft	5	64.2	4841
1503	GCF_900141025	672	Draft	4.8	64.2	4606
1504	GCF_900141035	671	Draft	5.2	64.1	5155
1505	GCF_900141045	663	Draft	5.1	64	5003
1506	GCF_900141055	573	Draft	5.4	64.2	5359
1507	GCF_900141065	673	Draft	5.2	64.2	5126
1508	GCF_900141075	678	Draft	5	64.2	4888
1509	GCF_900141085	677	Draft	5	64.2	4902
1510	GCF_900141095	685	Draft	5.2	64.2	5085
1511	GCF_900141105	680	Draft	5.2	64.2	5046
1512	GCF_900141115	689	Draft	5.1	64.2	4971
1513	GCF_900141125	684	Draft	5.5	64.1	5501
1514	GCF_900141135	681	Draft	4.9	64.2	4830
1515	GCF_900141145	690	Draft	5.2	64.3	5072
1516	GCF_900141155	691	Draft	5.2	64.2	5088
1517	GCF_900141165	693	Draft	5.2	64.1	5081
1518	GCF_900141175	574	Draft	4.9	64.2	4767
1519	GCF_900141185	694	Draft	5.1	64.1	5094
1520	GCF_900141195	695	Draft	4.9	64	4696
1521	GCF_900141205	696	Draft	5.3	64	5194
1522	GCF_900141215	700	Draft	4.8	64.2	4605
1523	GCF_900141225	705	Draft	5.1	64	4994
1524	GCF_900141235	702	Draft	5.3	64	5183
1525	GCF_900141245	704	Draft	4.9	64.2	4825
1526	GCF_900141255	698	Draft	5.4	64	5379
1527	GCF_900141265	701	Draft	5.1	64.1	4962
1528	GCF_900141275	707	Draft	4.8	64.1	4673
1529	GCF_900141285	576	Draft	4.8	64.2	4580
1530	GCF_900141295	713	Draft	5.3	64.1	5231
1531	GCF_900141305	708	Draft	5.4	64.1	5341
1532	GCF_900141315	724	Draft	5.2	64.1	5086
1533	GCF_900141325	711	Draft	5.1	64.1	4968
1534	GCF_900141335	712	Draft	5.3	64.1	5272
1535	GCF_900141345	717	Draft	5.3	64	5289
1536	GCF_900141355	787	Draft	5.1	64	4961
1537	GCF_900141365	894	Draft	5.3	63.8	5173
1538	GCF_900141375	897	Draft	5.3	63.8	5243
1539	GCF_900141385	892	Draft	5.3	63.9	5206
1540	GCF_900141395	898	Draft	5.1	64.1	4937
1541	GCF_900141405	900	Draft	5.2	64.1	5056
1542	GCF_900141415	893	Draft	5.2	63.6	5055
1543	GCF_900141425	899	Draft	4.9	64.1	4824
1544	GCF_900141435	896	Draft	5.2	64	5090
1545	GCF_900141445	895	Draft	4.9	64.3	4792
1546	GCF_900141455	901	Draft	5.3	63.9	5229
1547	GCF_900141465	1163	Draft	5.3	64	5200
1548	GCF_900141475	1164	Draft	4.8	64.2	4694
1549	GCF_900141485	1101	Draft	5.2	64.1	5145
1550	GCF_900141495	1104	Draft	5.1	64.2	4968
1551	GCF_900141505	1167	Draft	5.2	64.1	5119
1552	GCF_900141515	1166	Draft	5.2	64.1	5112
1553	GCF_900141525	1136	Draft	5.1	64	4981
1554	GCF_900141535	1099	Draft	5.1	64.2	4970
1555	GCF_900141545	1100	Draft	5.1	64.2	4971
1556	GCF_900141555	1106	Draft	5.2	64	5046
1557	GCF_900141565	1098	Draft	5.2	64.1	5105
1558	GCF_900141575	1102	Draft	5.5	64	5430
1559	GCF_900141585	1103	Draft	5.6	64.2	5508
1560	GCF_900141595	1162	Draft	4.9	64.2	4758
1561	GCF_900141605	1107	Draft	5	64	4800
1562	GCF_900141615	1105	Draft	5.1	64.2	4975
1563	GCF_900141645	1138	Draft	5.3	64.1	5310
1564	GCF_900141675	1139	Draft	5.1	64.2	4999
1565	GCF_900141685	1134	Draft	5.5	63.8	5531
1566	GCF_900141695	1137	Draft	5.5	64	5438
1567	GCF_900169205	3275STDY5961976	Draft	4.8	64.3	4664
1568	GCF_900453225	NCTC13031	Draft	5.1	64.1	4954
1569	GCF_900453325	NCTC10882	Draft	5	64	4903
1570	M115	M115	Draft	5	64.1	4891
1571	M139	M139	Draft	5	64.2	4931
1572	M148	M148	Draft	5.1	64	5487
1573	M152	M152	Draft	4.9	64.2	4790
1574	M154	M154	Draft	4.8	64.3	4629
1575	M156	M156	Draft	5	64.1	4989
1576	M159	M159	Draft	4.9	64.3	4843
1577	M172	M172	Draft	5.2	64	5180
1578	M18	M18	Draft	4.9	64.2	4794
1579	M24	M24	Draft	5.5	63.9	5461
1580	M93	M93	Draft	5.1	64.1	4907
1581	M94	M94	Draft	5.1	64.1	5086

## Sheet: Table S2
Table S2. Amount of Antibiotic Resistance Proteins (ARPs) Detected in MABC per Antibiotic Classes
No.	Antibiotic Classes	Total No. of ARPs Detected
		M. abscessus	M. bolletii	M. massiliense	MABC
1	Acridine dye	10	7	6	10
2	Aminocoumarin	15	8	7	15
3	Aminoglycoside	59	40	57	77
4	Beta-lactam	121	76	93	122
5	Bicyclomycin	1	0	1	1
6	Diaminopyrimidine	19	11	11	19
7	Elfamycin	1	1	1	1
8	Fluoroquinolone	45	25	27	46
9	Fosfomycin	2	2	7	7
10	Fusidic acid	2	1	1	2
11	Glycopeptide	40	31	35	42
12	Isoniazid	1	1	1	1
13	Lincosamide	38	34	33	40
14	Macrolide	68	54	52	71
15	Mupirocin	3	3	3	3
16	Nitrofuran	1	1	1	1
17	Nitroimidazole	1	1	1	1
18	Nucleoside	1	0	1	1
19	Oxazolidinone	15	13	13	15
20	Peptide	9	3	3	10
21	Phenicol	49	32	36	49
22	Pleuromutilin	16	14	14	16
23	Rifamycin	18	13	14	18
24	Streptogramin	36	33	32	38
25	Sulfonamide	7	4	4	7
26	Tetracenomycin	1	1	1	1
27	Tetracycline	69	41	48	72
28	Triclosan	6	2	3	6

## Sheet: Table S3
Table S3. Distribution of Antibiotic Resistance Proteins (ARPs) Associated with Resistance to Multiple Antibiotic Classes
Protein Family	ARP	No. of Strains						Total No. of Strains	Antibiotic Classes	BLASTP
		M. abscessus		M. bolletii		M. massiliense				Sequence Identity	Query Coverage
Protein Family	ARP	(n = 961)	(%)	(n = 115)	(%)	(n=505)	(%)	(n = 1581)	Antibiotic Classes	(%)	(%)
23S rRNA Methyltransferase	Erm(33)	959	99.8	115	100	504	99.8	1578	macrolide, lincosamide, streptogramin	61.64-90.83	98.64-99.17
23S rRNA Methyltransferase	Erm(37)	958	99.7	115	100	11	2.2	1084	macrolide, lincosamide, streptogramin	59.17-60.36	97.11
23S rRNA Methyltransferase	Erm(38)	1	0.1	0	0	0	0	1	macrolide, lincosamide, streptogramin	53.85	71.43
23S rRNA Methyltransferase	Erm(41)	958	99.7	115	100	11	2.2	1084	macrolide, lincosamide, streptogramin	97.11-100.00	99.42
23S rRNA Methyltransferase	Erm(43)	959	99.8	115	100	504	99.8	1578	macrolide, lincosamide, streptogramin	52.50-58.22	98.64-99.18
23S rRNA Methyltransferase	Erm(44)	959	99.8	115	100	504	99.8	1578	macrolide, lincosamide, streptogramin	54.32-59.59	98.64-99.18
23S rRNA Methyltransferase	Erm(45)	959	99.8	115	100	504	99.8	1578	macrolide, lincosamide, streptogramin	52.67-57.53	98.64-99.18
23S rRNA Methyltransferase	Erm(46)	961	100	115	100	505	100	1581	macrolide, lincosamide, streptogramin	55.56	55.17
23S rRNA Methyltransferase	Erm(47)	2	0.2	0	0	0	0	2	macrolide, lincosamide, streptogramin	50	98.64
23S rRNA Methyltransferase	Erm(48)	959	99.8	115	100	504	99.8	1578	macrolide, lincosamide, streptogramin	52.54-60.96	97.50-99.18
23S rRNA Methyltransferase	ErmA	959	99.8	115	100	504	99.8	1578	macrolide, lincosamide, streptogramin	54.17-60.96	98.64-99.18
23S rRNA Methyltransferase	ErmB	959	99.8	115	100	504	99.8	1578	macrolide, lincosamide, streptogramin	50.42-54.79	97.95-98.64
23S rRNA Methyltransferase	ErmC	959	99.8	115	100	504	99.8	1578	macrolide, lincosamide, streptogramin	99.32-100.00	99.17-99.59
23S rRNA Methyltransferase	ErmD	2	0.2	0	0	0	0	2	macrolide, lincosamide, streptogramin	61.9	54.05
23S rRNA Methyltransferase	ErmG	959	99.8	115	100	504	99.8	1578	macrolide, lincosamide, streptogramin	70.00-73.97	98.64-99.18
23S rRNA Methyltransferase	ErmH	960	99.9	115	100	505	100	1580	macrolide, lincosamide, streptogramin	50.00-52.17	54.05-70.97
23S rRNA Methyltransferase	ErmN	0	0	1	0.9	2	0.4	3	macrolide, lincosamide, streptogramin	50	50
23S rRNA Methyltransferase	ErmO	959	99.8	114	99.1	505	100	1578	macrolide, lincosamide, streptogramin	50	51.35
23S rRNA Methyltransferase	ErmT	959	99.8	115	100	504	99.8	1578	macrolide, lincosamide, streptogramin	75.83-80.27	99.17-99.59
23S rRNA Methyltransferase	ErmY	959	99.8	115	100	504	99.8	1578	macrolide, lincosamide, streptogramin	70.83-74.66	98.64-99.18
ABC Efflux Pump	efrB	961	100	115	100	505	100	1581	macrolide, fluoroquinolone, rifamycin	52.59	70.12
ABC-F ATP-binding Cassette Ribosomal Protection Protein	car(A)	961	100	115	100	505	100	1581	macrolide, lincosamide, streptogramin	50.00-62.16	50.00-64.91
ABC-F ATP-binding Cassette Ribosomal Protection Protein	lmrC	961	100	115	100	505	100	1581	macrolide, lincosamide, streptogramin, tetracycline, oxazolidinone, phenicol, pleuromutilin	50.00-58.54	50.43-92.95
ABC-F ATP-binding Cassette Ribosomal Protection Protein	lsaB	1	0.1	0	0	0	0	1	macrolide, lincosamide, streptogramin, tetracycline, oxazolidinone, phenicol, pleuromutilin	50	57.81
ABC-F ATP-binding Cassette Ribosomal Protection Protein	lsaC	961	100	115	100	505	100	1581	macrolide, lincosamide, streptogramin, tetracycline, oxazolidinone, phenicol, pleuromutilin	50.00-52.63	52.11-60.00
ABC-F ATP-binding Cassette Ribosomal Protection Protein	msrC	960	99.9	115	100	504	99.8	1579	macrolide, lincosamide, streptogramin, tetracycline, oxazolidinone, phenicol, pleuromutilin	50.00-50.94	50.00-81.25
ABC-F ATP-binding Cassette Ribosomal Protection Protein	oleB	961	100	115	100	505	100	1581	macrolide, lincosamide, streptogramin, tetracycline, oxazolidinone, phenicol, pleuromutilin	50.00-58.97	53.19-78.16
ABC-F ATP-binding Cassette Ribosomal Protection Protein	optrA	961	100	115	100	505	100	1581	macrolide, lincosamide, streptogramin, tetracycline, oxazolidinone, phenicol, pleuromutilin	51.43	59.65
ABC-F ATP-binding Cassette Ribosomal Protection Protein	poxtA	1	0.1	0	0	0	0	1	macrolide, lincosamide, streptogramin, tetracycline, oxazolidinone, phenicol, pleuromutilin	51.28	57.58
ABC-F ATP-binding Cassette Ribosomal Protection Protein	srmB	961	100	115	100	505	100	1581	macrolide, lincosamide, streptogramin, tetracycline, oxazolidinone, phenicol, pleuromutilin	50.00-64.86	50.00-79.41
ABC-F ATP-binding Cassette Ribosomal Protection Protein	tlrC	961	100	115	100	505	100	1581	macrolide, lincosamide, streptogramin, tetracycline, oxazolidinone, phenicol, pleuromutilin	50.00-70.27	50.00-74.42
ABC-F ATP-binding Cassette Ribosomal Protection Protein	vgaA	958	99.7	115	100	505	100	1578	macrolide, lincosamide, streptogramin, tetracycline, oxazolidinone, phenicol, pleuromutilin	50	54.41
ABC-F ATP-binding Cassette Ribosomal Protection Protein	vgaALC	958	99.7	115	100	505	100	1578	macrolide, lincosamide, streptogramin, tetracycline, oxazolidinone, phenicol, pleuromutilin	50	54.41
ABC-F ATP-binding Cassette Ribosomal Protection Protein	vgaB	961	100	115	100	505	100	1581	macrolide, lincosamide, streptogramin, tetracycline, oxazolidinone, phenicol, pleuromutilin	51.22	70.18
ABC-F ATP-binding Cassette Ribosomal Protection Protein	vgaD	961	100	115	100	505	100	1581	macrolide, lincosamide, streptogramin, tetracycline, oxazolidinone, phenicol, pleuromutilin	58.54	70.18
ABC-F ATP-binding Cassette Ribosomal Protection Protein	vgaE	961	100	115	100	505	100	1581	macrolide, lincosamide, streptogramin, tetracycline, oxazolidinone, phenicol, pleuromutilin	51.22-56.10	70.18
ABC-F ATP-binding Cassette Ribosomal Protection Protein	vmlR	961	100	115	100	505	100	1581	macrolide, lincosamide, streptogramin, tetracycline, oxazolidinone, phenicol, pleuromutilin	50.00-53.66	58.82-89.47
LAP Beta-lactamase	blaLAP-1	960	99.9	115	100	505	100	1580	fluoroquinolone, aminoglycoside, tetracycline, rifamycin	62.50-62.95	98.23
MFS Efflux Pump	arlR	961	100	115	100	505	100	1581	fluoroquinolone, acridine dye	50.37	97.1
MFS Efflux Pump	arlS	3	0.3	0	0	0	0	3	fluoroquinolone, acridine dye	54.29	69.39
MFS Efflux Pump	efpA	961	100	115	100	505	100	1581	rifamycin, isoniazid	58.70-77.03	59.35-98.11
MFS Efflux Pump	KpnF	6	0.6	0	0	0	0	6	macrolide, aminoglycoside, beta-lactam, tetracycline, peptide, rifamycin	52.94	53.33-55.17
MFS Efflux Pump	KpnH	960	99.9	115	100	504	99.8	1579	macrolide, fluoroquinolone, aminoglycoside, beta-lactam	50	55.26
MFS Efflux Pump	lmr(A)	0	0	2	1.7	0	0	2	macrolide, lincosamide, streptogramin	50	66.67-68.42
MFS and RND Efflux Pumps	evgS	74	7.7	8	7	10	2	92	macrolide, fluoroquinolone, beta-lactam, tetracycline	52.17-56.52	52.38-59.21
RND Efflux Pump	acrA	74	7.7	0	0	28	5.5	102	fluoroquinolone, beta-lactam, tetracycline, rifamycin, phenicol, triclosan	52.34-58.82	55.17-73.84
RND Efflux Pump	acrB	1	0.1	0	0	0	0	1	fluoroquinolone, beta-lactam, tetracycline, rifamycin, phenicol, triclosan	50.67-72.73	97.37-98.65
RND Efflux Pump	acrF	1	0.1	0	0	0	0	1	fluoroquinolone, beta-lactam	52.00-68.85	97.37-98.65
RND Efflux Pump	acrS	11	1.1	0	0	0	0	11	fluoroquinolone, beta-lactam, tetracycline, rifamycin, phenicol, triclosan	55.56	53.12-54.84
RND Efflux Pump	adeF	960	99.9	115	100	505	100	1580	fluoroquinolone, tetracycline	52.38-59.32	51.28-95.08
RND Efflux Pump	adeG	1	0.1	0	0	0	0	1	fluoroquinolone, tetracycline	55	65.52
RND Efflux Pump	adeI	1	0.1	0	0	0	0	1	macrolide, fluoroquinolone, lincosamide, beta-lactam, tetracycline, rifamycin, diaminopyrimidine, phenicol	68.02	99.42
RND Efflux Pump	adeJ	958	99.7	115	100	505	100	1578	macrolide, fluoroquinolone, lincosamide, beta-lactam, tetracycline, rifamycin, diaminopyrimidine, phenicol	50.00-98.48	50.00-98.78
RND Efflux Pump	AxyY	961	100	115	100	505	100	1581	macrolide, fluoroquinolone, aminoglycoside, beta-lactam	51.39-66.10	52.38-98.61
RND Efflux Pump	baeR	960	99.9	115	100	505	100	1580	aminoglycoside, aminocoumarin	55.88	90.32
RND Efflux Pump	baeS	1	0.1	10	8.7	0	0	11	aminoglycoside, aminocoumarin	51.25	96.34
RND Efflux Pump	ceoB	1	0.1	0	0	0	0	1	fluoroquinolone, aminoglycoside	50.00-57.38	95.95-98.36
RND Efflux Pump	cmeB	1	0.1	0	0	0	0	1	macrolide, fluoroquinolone, beta-lactam, fusidic acid	55.38-64.52	96.97-98.61
RND Efflux Pump	CpxR	13	1.4	0	0	0	0	13	macrolide, fluoroquinolone, beta-lactam, aminoglycoside, tetracycline, peptide, aminocoumarin, diaminopyrimidine, sulfonamide, phenicol	52.38	62.5
RND Efflux Pump	golS	15	1.6	2	1.7	63	12.5	80	beta-lactam, phenicol	50	55.17
RND Efflux Pump	mdsA	959	99.8	115	100	505	100	1579	beta-lactam, phenicol	52.17	61.11-68.75
RND Efflux Pump	mdsB	961	100	115	100	505	100	1581	beta-lactam, phenicol	54.10-56.25	51.72-98.36
RND Efflux Pump	mdsC	108	11.2	12	10.4	167	33.1	287	beta-lactam, phenicol	51.52	51.67
RND Efflux Pump	mdtF	927	96.5	8	7	89	17.6	1024	macrolide, fluoroquinolone, beta-lactam	50.00-67.21	51.11-98.65
RND Efflux Pump	MexA	2	0.2	0	0	0	0	2	macrolide, fluoroquinolone, beta-lactam, tetracycline, peptide, aminocoumarin, diaminopyrimidine, sulfonamide, phenicol	51.02-61.11	54.84-84.88
RND Efflux Pump	MexB	1	0.1	0	0	0	0	1	macrolide, fluoroquinolone, beta-lactam, tetracycline, peptide, aminocoumarin, diaminopyrimidine, sulfonamide, phenicol	55.41-68.85	97.37-98.65
RND Efflux Pump	MexD	1	0.1	0	0	0	0	1	macrolide, fluoroquinolone, aminoglycoside, beta-lactam, tetracycline, aminocoumarin, diaminopyrimidine, phenicol	51.39-62.30	98.36-98.61
RND Efflux Pump	MexE	1	0.1	0	0	0	0	1	fluoroquinolone, diaminopyrimidine, phenicol	50	53.49
RND Efflux Pump	MexF	960	99.9	115	100	505	100	1580	fluoroquinolone, diaminopyrimidine, phenicol	52.17-70.21	53.12-75.41
RND Efflux Pump	MexH	5	0.5	11	9.6	0	0	16	fluoroquinolone, tetracycline, acridine dye	50	50
RND Efflux Pump	MexI	238	24.8	17	14.8	93	18.4	348	fluoroquinolone, tetracycline, acridine dye	50-61.11	50.00-98.61
RND Efflux Pump	MexK	1	0.1	0	0	0	0	1	macrolide, tetracycline, triclosan	75.38-85.71	95.52-99.05
RND Efflux Pump	MexL	280	29.1	16	13.9	53	10.5	349	macrolide, tetracycline, triclosan	50	61.29
RND Efflux Pump	MexQ	1	0.1	0	0	0	0	1	macrolide, beta-lactam, tetracycline, acridine dye, diaminopyrimidine, phenicol	68.09	75.41
RND Efflux Pump	MexW	959	99.8	115	100	505	100	1579	macrolide, fluoroquinolone, tetracycline, acridine dye, phenicol	50.00-54.55	50.00-98.61
RND Efflux Pump	MexY	1	0.1	0	0	0	0	1	macrolide, fluoroquinolone, aminoglycoside, beta-lactam, tetracycline, acridine dye, phenicol	52.78-66.67	95.08-98.61
RND Efflux Pump	mtrA	961	100	115	100	505	100	1581	macrolide, beta-lactam	50.00-95.11	52.85-99.56
RND Efflux Pump	mtrC	0	0	5	4.3	0	0	5	macrolide, beta-lactam	50	58.33
RND Efflux Pump	mtrD	959	99.8	115	100	504	99.8	1578	macrolide, beta-lactam	50.00-56.06	55.36-98.61
RND Efflux Pump	MuxB	959	99.8	115	100	504	99.8	1578	macrolide, beta-lactam, tetracycline, aminocoumarin	50.98-52.94	50.00-81.97
RND Efflux Pump	MuxC	1	0.1	0	0	0	0	1	macrolide, beta-lactam, tetracycline, aminocoumarin	51.56-54.90	81.97-87.50
RND Efflux Pump	opcM	34	3.5	0	0	0	0	34	fluoroquinolone, aminoglycoside	50	52.5
RND Efflux Pump	OpmB	2	0.2	1	0.9	1	0.2	4	macrolide, beta-lactam, tetracycline, aminocoumarin	50	55.88
RND Efflux Pump	OpmD	947	98.5	113	98.3	494	97.8	1554	fluoroquinolone, tetracycline, acridine dye	51.61	81.08
RND Efflux Pump	OprM	403	41.9	5	4.3	239	47.3	647	macrolide, fluoroquinolone, beta-lactam, aminoglycoside, tetracycline, peptide, acridine dye, aminocoumarin, diaminopyrimidine, sulfonamide, phenicol	50.00-56.00	53.85-54.29
RND Efflux Pump	oqxB	1	0.1	0	0	0	0	1	fluoroquinolone, tetracycline, diaminopyrimidine, nitrofuran	55.56-66.04	85.25-98.61
RND Efflux Pump	smeB	1	0.1	0	0	0	0	1	aminoglycoside, beta-lactam	54.67-70.49	97.30-98.61
RND Efflux Pump	smeD	921	95.8	112	97.4	482	95.4	1515	macrolide, fluoroquinolone, tetracycline, phenicol	50	50.00-54.84
RND Efflux Pump	smeE	960	99.9	114	99.1	505	100	1579	macrolide, fluoroquinolone, tetracycline, phenicol	50.00-71.21	53.19-98.68
RND Efflux Pump	smeR	960	99.9	115	100	505	100	1580	aminoglycoside, beta-lactam	51.52	87.1
SMR Efflux Pump	abeS	332	34.5	12	10.4	7	1.4	351	macrolide, aminocoumarin	54.84	80
TLA Beta-lactamase	blaTLA-2	1	0.1	0	0	0	0	1	fluoroquinolone, beta-lactam	52.63	51.43

## Sheet: Table S4
Table S4. Distribution of Antibiotic Resistance Proteins (ARPs) Associated with Beta-lactam Resistance
Protein Family	ARP	No. of Strains						Total No. of Strains	BLASTP
		M. abscessus		M. bolletii		M. massiliense			Sequence Identity	Query Coverage
Protein Family	ARP	(n = 961)	(%)	(n = 115)	(%)	(n=505)	(%)	(n = 1581)	(%)	(%)
ACI Beta-lactamase	blaACI-1	1	0.1	0	0	1	0.2	2	50	98.53
ADC Beta-lactamase	blaADC-16	633	65.87	38	33.04	7	1.39	678	50	54.29
AIM Beta-lactamase	blaAIM-1	961	100	110	95.7	505	100	1576	50	57.78-67.50
ALG Beta-lactamase	blaALG11-1	24	2.5	0	0	1	0.2	25	56.25	51.72
ALG Beta-lactamase	blaALG6-1	20	2.1	0	0	2	0.4	22	52.00-55.70	52.38-86.05
AmpC-type Beta-lactamase	ampC	633	65.9	38	33	7	1.4	678	50.00-52.17	54.29-55.26
AmpC-type Beta-lactamase	ampC1	7	0.7	0	0	0	0	7	50	50
AQU Beta-lactamase	blaAQU-3	960	99.9	115	100	505	100	1580	50	70
ARL Beta-lactamase	blaARL-4	960	99.9	115	100	505	100	1580	52.94-54.81	94.50-98.53
BCL Beta-lactamase	blaBCL-1	2	0.2	0	0	1	0.2	3	50.00-50.77	52.50-94.12
BKC Beta-lactamase	blaBKC-1	1	0.1	11	9.6	15	3	27	50	55.26
Bla Beta-lactamase	BLA1	31	3.2	1	0.9	12	2.4	44	52	56.41
BlaB Beta-lactamase	blaB-4	961	100	115	100	505	100	1581	50.00-53.92	92.66-97.99
BlaZ Beta-lactamase	blaPC1	960	99.9	115	100	505	100	1580	97.25-98.53	98.53-99.08
BUT Beta-lactamase	blaBUT-1	953	99.17	112	97.39	400	79.21	1465	55	51.35
CARB Beta-lactamase	blaCARB-10	960	99.9	115	100	505	100	1580	51.87	93.81
CARB Beta-lactamase	blaCARB-14	960	99.9	115	100	505	100	1580	51.87	93.81
CARB Beta-lactamase	blaCARB-16	960	99.9	115	100	505	100	1580	51.87	93.81
CARB Beta-lactamase	blaCARB-49	960	99.9	115	100	505	100	1580	51.87	93.81
CARB Beta-lactamase	blaCARB-5	960	99.9	115	100	505	100	1580	51.87	93.81
CARB Beta-lactamase	blaCARB-8	960	99.9	115	100	505	100	1580	51.87	93.81
CAU Beta-lactamase	blaCAU-1	960	99.9	115	100	504	99.8	1579	56.25	50
CBP Beta-lactamase	blaCBP-1	1	0.1	0	0	1	0.2	2	52.73	79.41
CKO Beta-lactamase	blaCKO-1	960	99.9	115	100	505	100	1580	53.47	88.5
CMY Beta-lactamase	blaCMY-1	91	9.5	9	7.8	166	32.9	266	52.38	52.63
CphA Beta-lactamase	cepH	91	9.5	9	7.8	166	32.9	266	52.38	52.63
CTX-M Beta-lactamase	blaCTX-M-100	960	99.9	115	100	505	100	1580	52.05	90
CTX-M Beta-lactamase	blaCTX-M-102	961	100	115	100	505	100	1581	52.05-52.94	90
CTX-M Beta-lactamase	blaCTX-M-139	960	99.9	115	100	505	100	1580	50.63-52.63	50.00-96.25
CTX-M Beta-lactamase	blaCTX-M-6	960	99.9	115	100	505	100	1580	50.63	96.25
DES Beta-lactamase	blaDES-1	960	99.9	115	100	505	100	1580	50	90.71
DHA Beta-lactamase	blaDHA-1	1	0.1	0	0	0	0	1	50	51.22
DHT Beta-lactamase	blaDHT2-1	3	0.3	0	0	0	0	3	52.17-56.00	55.26-70.97
EFM Beta-lactamase	blaEFM-1	63	6.6	0	0	0	0	63	58.82	50.00-53.33
ERP Beta-lactamase	blaERP-1	960	99.9	115	100	505	100	1580	51.72	71.25
FAR Beta-lactamase	blaFAR-1	960	99.9	115	100	505	100	1580	51.28	96.25
FPH Beta-lactamase	blaFPH-1	960	99.9	115	100	505	100	1580	52.17	59.46
General Bacterial Porin with Reduced Permeability to Beta-lactams	Omp38	1	0.1	0	0	0	0	1	75.72	99.63
GES Beta-lactamase	blaGES-6	28	2.91	0	0	3	0.59	31	52.38	50
GRD Beta-lactamase	blaGRD33-1	24	2.5	0	0	1	0.2	25	56.25	51.72
IND Beta-lactamase	blaIND-6	960	99.9	115	100	504	99.8	1579	50.00-56.25	50
KLUC Beta-lactamase	blaKLUC-1	960	99.9	115	100	505	100	1580	50.00-50.68	56.10-90.00
KPC Beta-lactamase	blaKPC-11	960	99.9	115	100	505	100	1580	50.00-64.81	65.00-83.74
L2 Family Beta-lactamase	blaL2	19	2	2	1.7	0	0	21	51.72	65.71
LEN Beta-lactamase	blaLEN-21	960	99.9	115	100	505	100	1580	63.96-68.37	62.83-97.79
LRA Beta-lactamase	blaLRA-1	961	100	115	100	505	100	1581	50.00-50.63	61.76-95.00
LRA Beta-lactamase	blaLRA-13	110	11.4	12	10.4	167	33.1	289	52.00-54.17	53.66-65.71
LRA Beta-lactamase	blaLRA-8	18	1.87	0	0	2	0.4	20	50.34	83.72
LUT Beta-lactamase	blaLUT-1	960	99.9	115	100	505	100	1580	52.05	90
MAL Beta-lactamase	blaMAL-1	960	99.9	115	100	505	100	1580	53.47	88.5
MOR Beta-lactamase	blaMOR-2	1	0.1	0	0	0	0	1	50	51.22
MOX Beta-lactamase	blaMOX-5	70	7.28	1	0.87	3	0.59	74	50	51.22
OKP Beta-lactamase	blaOKP-A-15	960	99.9	115	100	505	100	1580	65.32-68.02	97.79
ORN Beta-lactamase	blaORN1	960	99.9	115	100	505	100	1580	71.49	97.35
OXA Beta-lactamase	blaOXA-117	960	99.9	115	100	505	100	1580	64.86	97.79
OXA Beta-lactamase	blaOXA-158	7	0.73	0	0	12	2.38	19	50	61.29
OXA Beta-lactamase	blaOXA-257	1	0.1	0	0	1	0.2	2	50	51.35
OXA Beta-lactamase	blaOXA-298	1	0.1	0	0	1	0.2	2	50	51.35
OXA Beta-lactamase	blaOXA-432	1	0.1	0	0	0	0	1	50	50
OXA Beta-lactamase	blaOXA-455	961	100	115	100	505	100	1581	54.17	52.38
OXA Beta-lactamase	blaOXA-542	1	0.1	0	0	1	0.2	2	54.17-58.33	52.38
OXA Beta-lactamase	blaOXA-60	960	99.9	115	100	505	100	1580	50	58.33
OXA Beta-lactamase	blaOXA-649	80	8.3	0	0	116	23	196	52.38	68.97
OXA Beta-lactamase	blaOXA-666	960	99.9	115	100	505	100	1580	50	50.00-51.35
OXA Beta-lactamase	blaOXA-804	1	0.1	0	0	1	0.2	2	52.38	54.05
OXY Beta-lactamase	blaOXY-5	960	99.9	115	100	505	100	1580	50.00-54.79	51.52-90
PEDO Beta-lactamase	blaPEDO-3	17	1.8	1	0.9	0	0	18	58.82	53.33
PenA Beta-lactamase	blapenA	961	100	115	100	504	99.8	1580	50	58.7
Penicillin-Binding Protein 1 (PBP1)	PBP1a	2	0.2	0	0	0	0	2	52.17	54.29
Penicillin-Binding Protein 2 (PBP2)	mecA	959	99.8	115	100	505	100	1579	50	51.52
Penicillin-Binding Protein 2 (PBP2)	mecI	1	0.1	0	0	1	0.2	2	53.45-60.87	96.61-97.46
Penicillin-Binding Protein 2 (PBP2)	mecR1	2	0.2	0	0	1	0.2	3	52.34	95.45
PLA Beta-lactamase	blaPLA1	960	99.9	115	100	505	100	1580	71.95	97.35
PNGM Beta-lactamase	blaPNGM-1	2	0.2	0	0	0	0	2	52.94	55.17
PSV Beta-lactamase	blaPSV-1	960	99.9	115	100	505	100	1580	52.83	93.36
RAHN Beta-lactamase	blaRAHN-1	1	0.1	0	0	0	0	1	50	54.29
Regulatory Protein	blaR1	2	0.2	0	0	1	0.2	3	97.12-100.00	99.09-99.28
Repressor Protein	blaI	1	0.1	0	0	1	0.2	2	99.15	99.15
Rm3 Beta-lactamase	Rm3	18	1.9	0	0	2	0.4	20	51.03	83.72
ROB Beta-lactamase	blaROB-1	960	99.9	115	100	505	100	1580	52.83	65
SCF Beta-lactamase	blaSFC-1	960	99.9	115	100	505	100	1580	50.19-53.16	78.54-96.25
Sed Beta-lactamase	Sed1	960	99.9	115	100	505	100	1580	56.16	90
SFO Beta-lactamase	blaSFO-1	959	99.8	115	100	505	100	1579	53.12	72.09
SGM Beta-lactamase	blaSGM-5	961	100	115	100	505	100	1581	54.17	59.46
SHV Beta-lactamase	blaSHV-1	960	99.9	115	100	505	100	1580	52.94-68.84	51.61-97.79
SME Beta-lactamase	blaSME-1	960	99.9	115	100	505	100	1580	51.28	95
TEM Beta-lactamase	blaTEM-194	961	100	115	100	505	100	1581	91.48-98.59	93.81-98.23
THIN-B Beta-lactamase	blaTHIN-B	18	1.87	0	0	2	0.4	20	51.72	83.72
VIM Beta-lactamase	blaVIM-10	2	0.21	13	11.3	0	0	15	50	53.49
VIM Beta-lactamase	blaVIM-7	960	99.9	115	100	505	100	1580	50	65.52

## Sheet: Table S5
Table S5. Distribution of Antibiotic Resistance Proteins (ARPs) Associated with Aminoglycoside Resistance
Protein Famiy	ARP	No. of Strains						Total No. of Strains	BLASTP
		M. abscessus		M. bolletii		M. massiliense			Sequence Identity	Query Coverage
Protein Famiy	ARP	(n = 961)	(%)	(n = 115)	(%)	(n=505)	(%)	(n = 1581)	(%)	(%)
16S rRNA Methyltransferase	kamB	960	99.9	102	88.7	505	100	1567	50	50.00-51.72
16S rRNA Methyltransferase	kdpE	959	99.8	115	100	505	100	1579	50.22-62.50	87.02-98.66
16S rRNA Methyltransferase	rmtD	0	0	0	0	1	0.2	1	50	54.84
16S rRNA Methyltransferase	rmtH	956	99.48	115	100	505	100	1576	50	55.26
Acetyltransferase	AAC	0	0	0	0	2	0.4	2	77.91	99.42
Acetyltransferase	AAC(2')-Ia	24	2.5	0	0	1	0.2	25	50	51.72
Acetyltransferase	AAC(2')-Ib	960	99.9	115	100	505	100	1580	59.44-74.31	88.52-93.01
Acetyltransferase	AAC(2')-Ic	960	99.9	115	100	505	100	1580	58.99-68.47	90.16-94.09
Acetyltransferase	AAC(2')-Id	960	99.9	115	100	505	100	1580	53.33-60.16	88.52-93.01
Acetyltransferase	AAC(2')-Ie	960	99.9	115	100	505	100	1580	55.93-65.14	88.52-93.55
Acetyltransferase	AAC(3)-Ib/AAC(6')-Ib''	1	0.1	1	0.87	3	0.59	5	50.00-98.26	54.17-99.42
Acetyltransferase	AAC(3)-IIa	336	34.96	3	2.61	297	58.81	636	54.17	53.66
Acetyltransferase	AAC(3)-IIb	336	35	3	2.6	297	58.8	636	50	53.66
Acetyltransferase	AAC(3)-IIc	336	34.96	3	2.61	297	58.81	636	54.17	53.66
Acetyltransferase	AAC(3)-IIIa	960	99.9	115	100	505	100	1580	51.85	53.19
Acetyltransferase	AAC(3)-IIIb	1	0.1	0	0	0	0	1	51.85	52.78
Acetyltransferase	AAC(3)-IXa	0	0	9	7.8	0	0	9	50	55.1
Acetyltransferase	AAC(3)-VIa	960	99.9	108	93.9	481	95.2	1549	52.63	56.25
Acetyltransferase	AAC(6')	935	97.3	71	61.7	2	0.4	1008	50	63.33
Acetyltransferase	AAC(6')-30/AAC(6')-Ib'	0	0	0	0	2	0.4	2	100	99.42
Acetyltransferase	AAC(6')-31	0	0	0	0	2	0.4	2	84.71	98.26
Acetyltransferase	AAC(6')-32	0	0	0	0	2	0.4	2	79.07	99.42
Acetyltransferase	AAC(6')-Ib	0	0	0	0	4	0.79	4	82.22-98.84	52.38-99.42
Acetyltransferase	AAC(6')-IIa	959	99.8	115	100	505	100	1579	50.00-79.65	56.67-99.42
Acetyltransferase	AAC(6')-IIb	0	0	0	0	2	0.4	2	66.86	99.42
Acetyltransferase	AAC(6')-IIc	0	0	0	0	2	0.4	2	77.78	98.84
Acetyltransferase	AAC(6')-Isa	935	97.3	71	61.7	2	0.4	1008	50	63.33
Acetyltransferase	aacA43	960	99.9	114	99.1	505	100	1579	52	60
Nucleotidyltransferase	aad(6)	1	0.1	0	0	0	0	1	53.52	91.61
Nucleotidyltransferase	aadA	0	0	0	0	3	0.59	3	50.00-100.00	50.00-98.96
Nucleotidyltransferase	aadA10	0	0	0	0	2	0.4	2	68.92-76.04	96.05-98.96
Nucleotidyltransferase	aadA14	0	0	0	0	2	0.4	2	61.19-62.50	86.84-98.96
Nucleotidyltransferase	aadA4	0	0	0	0	2	0.4	2	57.29-57.33	97.37-98.96
Nucleotidyltransferase	aadA5	0	0	0	0	2	0.4	2	56.00-57.29	97.37-98.96
Nucleotidyltransferase	aadA9	0	0	0	0	2	0.4	2	61.33-66.67	97.37-98.96
Nucleotidyltransferase	aadC	2	0.21	0	0	2	0.4	4	57.96-91.14	98.21-99.37
Nucleotidyltransferase	aadE-Pp	1	0.1	0	0	0	0	1	55.27	98.54
Nucleotidyltransferase	aadK	1	0.1	0	0	0	0	1	56	98.54
Nucleotidyltransferase	aadK-Pm	1	0.1	0	0	0	0	1	56	98.54
Nucleotidyltransferase	ANT(2'')-Ia	959	99.79	115	100	505	100	1579	50	59.38
Nucleotidyltransferase	ANT(3'')-IIb	0	0	0	0	2	0.4	2	56.25	61.84
Nucleotidyltransferase	ANT(4')-Ia	961	100	107	93.04	505	100	1573	50	53.12
Nucleotidyltransferase	ANT(6)-Ib	1	0.1	0	0	0	0	1	53.53	96.72
Nucleotidyltransferase	spw	42	4.37	0	0	0	0	42	52.38	50
Phosphotransferase	APH(3'')-Ia	959	99.79	115	100	505	100	1579	50.79-73.91	62.86-98.78
Phosphotransferase	APH(3'')-Ib	959	99.8	115	100	505	100	1579	50.00-99.25	94.34-99.63
Phosphotransferase	APH(3'')-Ic	959	99.79	115	100	505	100	1579	53.31-76.19	57.14-99.28
Phosphotransferase	APH(3')-IIa	959	99.79	115	100	504	99.8	1578	54.17	62.86
Phosphotransferase	APH(3')-IIb	959	99.79	115	100	505	100	1579	50.88-52.33	74.29-85.33
Phosphotransferase	APH(3')-IIc	959	99.79	115	100	505	100	1579	54.90-57.14	57.14-65.33
Phosphotransferase	APH(3')-Va	959	99.79	115	100	505	100	1579	50.00-66.67	62.86-92.81
Phosphotransferase	APH(3')-Vb	959	99.79	115	100	505	100	1579	52.75-62.50	62.86-83.02
Phosphotransferase	APH(3')-Vc	959	99.79	115	100	505	100	1579	50.00-54.17	62.86-92.45
Phosphotransferase	APH(6)-Ia	123	12.8	1	0.87	15	2.97	139	52.38	55.56
Phosphotransferase	APH(6)-Ib	960	99.9	115	100	505	100	1580	51.85	53.06
Phosphotransferase	APH(6)-Id	0	0	0	0	2	0.4	2	99.64	99.64
Phosphotransferase	APH(7'')-Ia	2	0.21	0	0	0	0	2	50	57.5
Phosphotransferase	APH(9)-Ib	961	100	115	100	505	100	1581	50	56.67-61.36
Phosphotransferase	aph4-Ib	2	0.21	0	0	0	0	2	50	57.5
Phosphotransferase	aphA2	959	99.79	115	100	504	99.8	1578	54.17	62.86
Nucleotidyltransferase and Acetyltransferase	ANT(3'')-Ii-AAC(6')-IId	0	0	0	0	4	0.79	4	72.37-99.42	98.68-99.42
RND Efflux Pump	acrD	1	0.1	0	0	0	0	1	70.49	98.68
RND Efflux Pump	amrB	1	0.1	0	0	0	0	1	63.64	98.61

## Sheet:  Table S6
Table S6. Distribution of Antibiotic Resistance Proteins (ARPs) Associated with Glycopeptide Resistance
Protein Family	ARP	No. of Strains						Total No. of Strains	BLASTP
		M. abscessus		M. bolletii		M. massiliense			Sequence Identity	Query Coverage
Protein Family	ARP	(n = 961)	(%)	(n = 115)	(%)	(n=505)	(%)	(n = 1581)	(%)	(%)
Glycopeptide Resistance Gene Cluster (VanH)	vanH-Ac2	961	100	115	100	505	100	1581	50	56.76
Glycopeptide Resistance Gene Cluster (VanH)	vanHO	955	99.38	115	100	505	100	1575	50	50
Glycopeptide Resistance Gene Cluster (VanK)	vanKI	959	99.79	115	100	503	99.6	1577	50.00-56.52	50.00-70.97
Glycopeptide Resistance Gene Cluster (VanO)	vanO	961	100	115	100	505	100	1581	51.00-69.77	57.53-68.75
Glycopeptide Resistance Gene Cluster (VanR)	vanRA	2	0.21	0	0	0	0	2	51.61	76.92
Glycopeptide Resistance Gene Cluster (VanR)	vanRB	960	99.9	115	100	505	100	1580	53.57	87.1
Glycopeptide Resistance Gene Cluster (VanR)	vanRC	2	0.21	0	0	0	0	2	50	79.49
Glycopeptide Resistance Gene Cluster (VanR)	vanRF	961	100	115	100	505	100	1581	55.26	91.46
Glycopeptide Resistance Gene Cluster (VanR)	vanRG	3	0.3	0	0	59	11.7	62	50.00-59.09	65.62-79.49
Glycopeptide Resistance Gene Cluster (VanR)	vanRI	961	100	115	100	505	100	1581	50.65	91.46
Glycopeptide Resistance Gene Cluster (VanR)	vanRL	961	100	108	93.9	481	95.2	1550	50	64.86
Glycopeptide Resistance Gene Cluster (VanR)	vanRM	961	100	115	100	505	100	1581	51.95	92.68
Glycopeptide Resistance Gene Cluster (VanR)	vanRN	941	97.9	114	99.1	13	2.6	1068	52.94	51.61
Glycopeptide Resistance Gene Cluster (VanS)	vanSA	961	100	115	100	505	100	1581	52.17-56.10	59.46-81.63
Glycopeptide Resistance Gene Cluster (VanS)	vanSc4	3	0.31	0	0	0	0	3	50	91.84
Glycopeptide Resistance Gene Cluster (VanS)	vanSD	3	0.31	0	0	0	0	3	50	79.59
Glycopeptide Resistance Gene Cluster (VanS)	vanSG	0	0	0	0	4	0.79	4	50	51.52-53.12
Glycopeptide Resistance Gene Cluster (VanS)	vanSL	0	0	0	0	1	0.2	1	52.38	65.52
Glycopeptide Resistance Gene Cluster (VanS)	vanS-Pt	961	100	115	100	505	100	1581	52.17-56.10	59.46-81.63
Glycopeptide Resistance Gene Cluster (VanT)	vanTG	959	99.79	115	100	505	100	1579	50	52.78
Glycopeptide Resistance Gene Cluster (VanT)	vanTN	960	99.9	115	100	505	100	1580	52.38	51.43
Glycopeptide Resistance Gene Cluster (VanT)	vanTrL	960	99.9	115	100	505	100	1580	52.38	51.43
Glycopeptide Resistance Gene Cluster (VanW)	vanWI	2	0.21	0	0	0	0	2	52.63	50
Glycopeptide Resistance Gene Cluster (VanX)	vanXI	1	0.1	0	0	0	0	1	52	65.71
Glycopeptide Resistance Gene Cluster (VanX)	vanXO	1	0.1	0	0	0	0	1	54.17	62.86
Glycopeptide Resistance Gene Cluster (VanX)	vanX-Pt2	959	99.79	115	100	505	100	1579	50	56.67
Glycopeptide Resistance Gene Cluster (VanX)	vanX-Sc	958	99.69	115	100	503	99.6	1576	57.14	52.63
Glycopeptide Resistance Gene Cluster (VanY)	vanYB	7	0.73	0	0	12	2.38	19	52.17	61.29
van Ligase	vanA	961	100	115	100	505	100	1581	58.7	61.64
van Ligase	vanA-Ao2	961	100	115	100	505	100	1581	55.32	63.01
van Ligase	vanAE-Pp	960	99.9	115	100	505	100	1580	50	54.76
van Ligase	vanB	961	100	115	100	505	100	1581	51.43-62.22	60.27-85.00
van Ligase	vanC	961	100	115	100	505	100	1581	71.43	56.16
van Ligase	vanC2/3	961	100	115	100	505	100	1581	52.94-64.29	53.33-56.16
van Ligase	vanD	961	100	115	100	505	100	1581	50.00-52.38	50.00-91.78
van Ligase	vanE	961	100	115	100	505	100	1581	57.14	56.16
van Ligase	vanF	960	99.9	115	100	505	100	1580	50	54.76
van Ligase	vanG	961	100	115	100	505	100	1581	52.00-62.50	52.63-64.38
van Ligase	vanI	961	100	115	100	505	100	1581	62.22	60.27
van Ligase	vanL	961	100	115	100	505	100	1581	64.29	56.16
van Ligase	vanM	961	100	115	100	505	100	1581	50	94.52
van Ligase	vanN	961	100	115	100	505	100	1581	52	67.12

## Sheet: Table S7
Table S7. Distribution of Antibiotic Resistance Proteins (ARPs) Associated with Tetracycline Resistance
Protein Family	ARP	No. of Strains						Total No. of Strains	BLASTP
		M. abscessus		M. bolletii		M. massiliense			Sequence Identity	Query Coverage
Protein Family	ARP	(n = 961)	(%)	(n = 115)	(%)	(n=505)	(%)	(n = 1581)	(%)	(%)
ABC Efflux Pump	otrC	960	99.9	115	100	505	100	1580	58.97-62.86	80.85-82.93
ABC Efflux Pump	tetB(60)	961	100	115	100	505	100	1581	53.85-55.38	83.33-90.14
MFS Efflux Pump	tap	960	99.9	115	100	505	100	1580	56.43-58.97	91.45-96.10
MFS Efflux Pump	tet(33)	0	0	0	0	2	0.4	2	62.5	51.72
MFS Efflux Pump	tet(40)	0	0	0	0	1	0.2	1	54.55	56.76
MFS Efflux Pump	tet(41)	960	99.9	115	100	505	100	1580	50.00-52.63	52.94-56.25
MFS Efflux Pump	tet(42)	31	3.23	0	0	15	2.97	46	54.55	61.76
MFS Efflux Pump	tet(45)	1	0.1	0	0	0	0	1	63.38	99.53
MFS Efflux Pump	tetA(48)	960	99.9	115	100	505	100	1580	51.28-56.25	50.00-87.80
MFS Efflux Pump	tetB	1	0.1	0	0	0	0	1	50	58.33
MFS Efflux Pump	tetE	961	100	115	100	505	100	1581	50.00-52.17	53.66-74.19
MFS Efflux Pump	tetH	3	0.31	0	0	0	0	3	50	51.72
MFS Efflux Pump	tetJ	958	99.69	115	100	505	100	1578	50	51.72-65.52
MFS Efflux Pump	tetK	1	0.1	0	0	0	0	1	99.53	99.53
MFS Efflux Pump	tetL	1	0.1	0	0	0	0	1	57.28	99.53
MFS Efflux Pump	tetR(G)	961	100	114	99.13	505	100	1580	52.63	60
MFS Efflux Pump	tetV	959	99.8	115	100	505	100	1579	52.27-54.05	97.33-98.50
MFS Efflux Pump	tetY	193	20.1	8	7	52	10.3	253	50	63.33
MFS Efflux Pump	tetZ	960	99.9	115	100	504	99.8	1579	51.61	57.69
Ribosomal Protection Protein (RPP)	otrA	961	100	115	100	505	100	1581	50.00-51.97	50.00-91.30
RND Efflux Pump	adeB	1	0.1	0	0	0	0	1	54.17-57.58	98.36-98.61
RND Efflux Pump	adeC	0	0	0	0	1	0.2	1	55.56	58.62
Tetracycline-inactivating Enzyme	tet(49)	961	100	107	93	505	100	1573	50.00-51.61	50.00-93.75
Tetracycline-inactivating Enzyme	tet(50)	86	8.9	0	0	407	80.6	493	55	50
Tetracycline-inactivating Enzyme	tet(52)	86	8.9	0	0	407	80.6	493	50	50
Tetracycline-inactivating Enzyme	tet(55)	961	100	115	100	505	100	1581	52.94-54.84	55.17-93.75
Tetracycline-inactivating Enzyme	tet(56)	86	8.9	0	0	407	80.6	493	50	50
Tetracycline-inactivating Enzyme	tetX	1	0.1	0	0	0	0	1	50	62.5

## Sheet: Table S8
Table S8. Distribution of Antibiotic Resistance Proteins (ARPs) Associated with Phenicol Resistance
Protein Family	ARP	No. of Strains						Total No. of Strains	BLASTP
		M. abscessus		M. bolletii		M. massiliense			Sequence Identity	Query Coverage
Protein Family	ARP	(n = 961)	(%)	(n = 115)	(%)	(n=505)	(%)	(n = 1581)	(%)	(%)
Acetyltransferase	cat86	961	100	115	100	501	99.21	1577	50.00-51.25	98.73
Acetyltransferase	catA4	961	100	115	100	504	99.8	1580	55.56	70.27
Acetyltransferase	catA5	961	100	115	100	505	100	1581	51.43-60.45	60.48-99.09
Acetyltransferase	catI	961	100	115	100	504	99.8	1580	55.56	70.27
Acetyltransferase	catP	961	100	115	100	504	99.8	1580	51.72	75.68
MFS Efflux Pump	cml	961	100	115	100	505	100	1581	50.16-55.43	87.50-99.05
MFS Efflux Pump	cmr	961	100	115	100	505	100	1581	54.06-61.54	86.54-99.68
MFS Efflux Pump	cmx	1	0.1	0	0	0	0	1	50.56	94.62
MFS Efflux Pump	dha1	1	0.1	4	3.48	2	0.4	7	50	50
MFS Efflux Pump	fexA	959	99.8	115	100	505	100	1578	54.55	61.76
MFS Efflux Pump	floR	3	0.31	0	0	1	0.2	4	52	75
MFS Efflux Pump	pp-flo	3	0.31	0	0	1	0.2	4	52	75
RND Efflux Pump	mexN	1	0.1	0	0	7	1.39	8	52.94-58.46	55.00-83.33

## Sheet:  Table S9
Table S9. Distribution of Antibiotic Resistance Proteins (ARPs) Associated with Fluoroquinolone Resistance
Protein Family	ARP	No. of Strains						Total No. of Strains	BLASTP
		M. abscessus		M. bolletii		M. massiliense			Sequence Identity	Query Coverage
Protein Family	ARP	(n = 961)	(%)	(n = 115)	(%)	(n=505)	(%)	(n = 1581)	(%)	(%)
ABC Efflux Pump	patB	961	100	115	100	505	100	1581	50.00-55.71	76.67-97.18
MFS Efflux Pump	AbaQ	1	0.1	0	0	0	0	1	55.56	89.89
MFS Efflux Pump	emrA	239	24.87	0	0	25	4.95	264	50	55.88
MFS Efflux Pump	emrB	960	99.9	115	100	504	99.8	1579	50	55.26
MFS Efflux Pump	lrfA	961	100	115	100	505	100	1581	51.46-55.60	71.63-93.20
MFS Efflux Pump	norB	0	0	0	0	5	0.99	5	50	70
MFS Efflux Pump	qacA	961	100	115	100	505	100	1581	98.51-100.00	97.06-99.35
MFS Efflux Pump	qacB	961	100	115	100	505	100	1581	98.51-99.35	97.06-99.35
MFS Efflux Pump	qepA	961	100	115	100	505	100	1581	51.76-64.86	50.00-96.17
Quinolone Resistance Protein	mfpA	961	100	115	100	505	100	1581	59.34-60.99	87.02-98.37
SMR Efflux Pump	qacH	332	34.55	12	10.43	7	1.39	351	71.88	82.61

## Sheet:  Table S10
Table S10. Distribution of Antibiotic Resistance Proteins (ARPs) Associated with Resistance to Other Antibiotic Classes
No.	Anitbiotic Class	Protein Family	ARP	No. of Strains						Total No. of Strains	BLASTP
				M. abscessus		M. bolletii		M. massiliense			Sequence Identity	Query Coverage
	Anitbiotic Class	Protein Family	ARP	(n = 961)	(%)	(n = 115)	(%)	(n=505)	(%)	(n = 1581)	(%)	(%)
1	Acridine Dye	MATE Transporter	emeA	960	99.9	115	100	505	100	1580	50	54.35
2	Aminocoumarin	ABC Efflux Pump	novA	961	100	115	100	505	100	1581	50.94-57.47	75.36-97.83
	Aminocoumarin	Aminocoumarin Resistant Gene	parY	961	100	114	99.13	505	100	1580	53.25-66.05	94.64-99.43
	Aminocoumarin	RND Efflux Pump	mdtB	1	0.1	0	0	0	0	1	51.67	98.61
	Aminocoumarin	RND Efflux Pump	mdtC	1	0.1	0	0	0	0	1	55.1	78.69
3	Bicyclomycin	MFS Efflux Pump	bcr-1	2	0.21	0	0	8	1.58	10	52.94	50.00-53.33
4	Diaminopyrimidine	Dihydrofolate Reductase	dfrA18	960	99.9	115	100	505	100	1580	51.32-51.72	57.38-82.54
	Diaminopyrimidine	Dihydrofolate Reductase	dfrA24	960	99.9	115	100	505	100	1580	52.94	79.37
	Diaminopyrimidine	Dihydrofolate Reductase	dfrA26	960	99.9	115	100	505	100	1580	50.91	85.71
	Diaminopyrimidine	Dihydrofolate Reductase	dfrA3	960	99.9	115	100	505	100	1580	54.1	95.24
	Diaminopyrimidine	Dihydrofolate Reductase	dfrA8	960	99.9	115	100	505	100	1580	52.83	80.95
	Diaminopyrimidine	Dihydrofolate Reductase	dfrC	960	99.9	115	100	505	100	1580	51.67	93.65
	Diaminopyrimidine	Dihydrofolate Reductase	dfrE	960	99.9	115	100	505	100	1580	50.82	93.65
	Diaminopyrimidine	Dihydrofolate Reductase	dfrI	960	99.9	115	100	505	100	1580	50.88	88.89
5	Elfamycin	MFS Efflux Pump	facT	954	99.27	100	86.96	466	92.28	1520	50	52
6	Fosfomycin	MFS Efflux Pump	AbaF	961	100	115	100	505	100	1581	50.88-60.71	51.40-98.79
	Fosfomycin	Phosphotransferase	FomC	900	93.65	84	73.04	497	98.42	1481	50	57.50-58.97
	Fosfomycin	Thiol Transferase	FosE	0	0	0	0	2	0.4	2	80.51	87.31
	Fosfomycin	Thiol Transferase	FosH	0	0	0	0	2	0.4	2	69.53	94.78
	Fosfomycin	Thiol Transferase	FosI	0	0	0	0	2	0.4	2	100	99.25
	Fosfomycin	Thiol Transferase	FosX	0	0	0	0	2	0.4	2	62.59	99.25
	Fosfomycin	Thiol Transferase	FosX_CC	0	0	0	0	2	0.4	2	55.97	99.25
7	Fusidic Acid	Fusidic Acid-inactivating Enzyme	fusH	960	99.9	114	99.13	505	100	1579	52.63	51.43
8	Lincosamide	ABC Efflux Pump	lmrD	961	100	115	100	505	100	1581	54.17-58.57	76.67-97.18
9	Macrolide	ABC Efflux Pump	macB	961	100	115	100	505	100	1581	50.00-64.06	50.00-91.01
	Macrolide	ABC Efflux Pump	oleC	961	100	115	100	505	100	1581	50.00-62.50	50.00-75.61
	Macrolide	Glycosyltransferase	mgtA	961	100	114	99.1	503	99.6	1578	50	53.19
	Macrolide	Macrolide Esterase	EreA	957	99.6	115	100	504	99.8	1576	52.38-52.63	50-55.56
	Macrolide	RND Efflux Pump	LpeA	961	100	115	100	505	100	1581	52.17	67.74
	Macrolide	RND Efflux Pump	LpeB	4	0.4	0	0	0	0	4	52.94-59.09	50.00-70.83
10	Mupirocin	Isoleucyl-tRNA Synthetase	ileS	961	100	115	100	505	100	1581	51.72-60.78	90.68-99.45
	Mupirocin	Isoleucyl-tRNA Synthetase	mupA	961	100	115	100	505	100	1581	50.00-100.00	70.00-99.05
	Mupirocin	Isoleucyl-tRNA Synthetase	mupB	961	100	115	100	505	100	1581	50.56-86.96	70.00-99.03
11	Nitroimidazole	ABC Efflux Pump	msbA	961	100	115	100	505	100	1581	50.00-58.24	63.27-92.96
12	Nucleoside	Streptothricin Acetyltransferase	SAT-3	2	0.21	0	0	2	0.4	4	50	65.79
13	Peptide	MFS Efflux Pump	rosB	959	99.79	115	100	505	100	1579	57.14	66.67
	Peptide	Phosphoethanolamine Transferase	MCR-3	2	0.21	0	0	0	0	2	50.00-56.00	51.35-54.76
	Peptide	Phosphoethanolamine Transferase	MCR-4	409	42.56	13	11.3	237	46.93	659	50.00-52.63	50.00-56.67
	Peptide	Phosphoethanolamine Transferase	MCR-9	3	0.31	0	0	0	0	3	52.63	56.25
	Peptide	Phosphotransferase	vph	0	0	0	0	1	0.2	1	55.56	56.67
14	Pleuromutilin	ABC Efflux Pump	TaeA	961	100	115	100	505	100	1581	50.00-58.33	51.52-70.18
15	Rifamycin	ADP-ribosyltransferase	arr-1	960	99.9	115	100	505	100	1580	65.31-68.12	73.89-98.99
	Rifamycin	ADP-ribosyltransferase	arr-2	960	99.9	115	100	505	100	1580	54.37-59.26	65.61-98.99
	Rifamycin	ADP-ribosyltransferase	arr-4	960	99.9	115	100	505	100	1580	54.37-58.33	67.31-98.99
	Rifamycin	ADP-ribosyltransferase	arr-8	960	99.9	115	100	505	100	1580	50.00-51.49	70.06-91.49
	Rifamycin	Bacterial RNA Polymerase-binding Protein	RbpA	960	99.9	115	100	505	100	1580	53.85-89.01	77.59-99.10
	Rifamycin	Beta-subunit of RNA Polymerase	rpoB	961	100	115	100	505	100	1581	50.00-75.79	52.78-99.68
	Rifamycin	Beta-subunit of RNA Polymerase	rpoB2	961	100	115	100	505	100	1581	50.00-90.35	50.83-99.48
	Rifamycin	Monooxygenase	iri	961	100	115	100	505	100	1581	50.00-57.14	50.00-90.00
	Rifamycin	Phosphotransferase	rphA	958	99.69	115	100	505	100	1578	51.35-54.55	55.74-56.76
16	Streptogramin	Acetyltransferase	vatI	960	99.9	115	100	505	100	1580	50	61.29
17	Sulfonamide	Dihydropteroate Synthase	sul1	961	100	115	100	505	100	1581	53.52	91.4
	Sulfonamide	Dihydropteroate Synthase	sul2	961	100	115	100	505	100	1581	100	99.64
	Sulfonamide	Dihydropteroate Synthase	sul4	441	45.89	113	98.26	504	99.8	1058	50	51.72
18	Tetracenomycin	Tetracenomycin C Resistance and Export Protein	tcmA	959	99.79	115	100	505	100	1579	52.38	60.61
19	Triclosan	RND Efflux Pump	TriC	961	100	114	99.13	505	100	1580	52.94-61.17	50.00-97.14

[truncated: 4 more sheets: Table S11, Table S12, Table S13, Table S14]
